# Supplementary material for: Regional autozygosity association with albumin-to-creatinine ratio reveals a novel FTO region in an Indigenous Australian population
Source: Eur J Hum Genet. 2025 Feb 24;33(12):1690–7. doi: 10.1038/s41431-025-01799-9 (PMC12669243; doi:10.1038/s41431-025-01799-9)
Supplement: Supplementary file 2 — Table S1 - S6 [file 41431_2025_1799_MOESM2_ESM.xlsx]

## Sheet: Table S1
Table S1: The summary statistics for the number of ROH and the total length of ROH (MBs) estimated for different population
Populations	Number of ROH		length of ROH		Count
	Mean	Standard deviation	Mean	Standard deviation	Count
African	1.52239	1.61268	2788.58	2971.89	201
British	3.79042	3.14539	8487.88	12478.5	127924
Caribbean	1.54335	1.75353	2938.74	3330.41	519
Chinese	1.26724	0.565036	2422.1	1181.57	116
Indian	2.98251	4.07389	6115.51	8361.38	1544
Irish	2.36301	2.6175	5198.92	5941.9	3201
Melanesian	24.9375	8.23382	64660.1	23772.3	16
Norfolk	5.52349	10.0214	12177.4	23471.2	695
Pakistan	2.18495	1.69543	4083.07	3118.92	319
Polynesian	57.7383	22.655	177653	93769	149
Tiwi	43.4943	19.2961	135128	71112.1	455
aegs1	10.9	3.4	23378	10429	602
aegs2	5.8	2.6	13581	9901	825
AGES	10.2	4.1	30044	34582	3219
ALSPAC	6.9	2.6	13973	6036	3309
AMISH	22.6	6.1	113142	45575	1816
aric_black	2.4	2.3	5935	12900	2643
ARIC_CEU	8	3.3	17513	14304	8914
ASCOT_SC	9.7	4.4	23915	14871	2486
ASCOT_UK	7.4	2.7	15686	11585	3804
ASPS	6.9	3.2	16463	26400	829
ASPSFam	7.8	2.9	16840	11480	334
BASEII	7.8	2.8	15732	7632	1517
BBJ_CVD	12	5.1	34233	43958	3662
BBJ_OTH	12	5.1	34097	43837	17544
BBJ_T2D	12.5	5.7	38220	51095	6255
BioMe-AA	2.4	2.1	6226	13642	3462
BioMe-AJ	10.3	3.6	29491	23456	790
BioMe-HA	6.1	5	20321	30686	4661
BioMe-nAJ	6.9	3.6	16458	22161	1103
BRIGHT	10.2	3.1	20876	10531	1736
CARDIA_CARe_AA	2.2	1.7	4913	6608	685
CARL	7.8	3.8	27197	29018	475
CHOP_AFR	2.2	1.7	4689	4267	1701
CHOP_CAU	6.4	3	13728	12883	2256
CHS_AA	2.4	1.9	6860	14328	610
CHS_EA	8.1	3.6	20667	25449	3266
CIDR_T2D	11.3	5.1	36986	35379	1729
CILENTO	8.3	4.8	37657	41609	1457
CLHNS	16.7	5	41258	25370	1778
COLAUS	10.2	3.6	23689	24116	5635
copsac	7.2	2.7	15458	10908	530
COROG_CA	12.6	4.5	32302	17974	1745
COROG_CT	12.4	4.4	31360	17612	1869
DESIR	6.6	3	15217	16085	697
DNBC_cases	7.5	2.6	15612	6553	1150
DNBC_controls	7.3	2.8	15165	6735	1104
EGCUT_370	9.7	3.4	22088	14409	2352
EGCUT_OMNI	9.2	3.5	22203	17100	7263
eMERGE_PAD	6.9	2.7	14589	7715	2980
ENGAGE	14.9	4.5	38743	16273	5245
EPIC	10.2	3.3	20981	11658	1625
ERF	9.8	4.3	32873	28305	2077
famhs_1m	6.8	2.8	14215	9272	1418
famhs_550	7.1	3	16332	21432	865
famhs_610	7	3	14856	11087	1527
Fenland	9.9	3	19811	6547	1350
FHS	9.2	3.2	19243	12447	8264
FTC_1	11.9	4	28584	11801	958
FTC_2	12.5	4.4	32005	16558	1301
FTC_3	14	4.4	34918	14701	1778
FUSION_CASES	13.9	4.5	38993	23497	1079
FUSION_CONTROLS	13.7	4.9	38381	28122	1153
FVG_370	14.1	7.6	55824	44115	1117
FVG_omni	17.9	8.8	70775	47706	271
GeneSTARA	2.3	1.9	6003	13033	1136
GeneSTARE	7.2	3.2	15991	18626	1775
GENOAAA	2.3	1.9	5828	11929	656
GENOAEA	7.2	2.9	14361	7244	1248
GoDARTS	7.1	2.6	14885	8516	2608
GOLDN	8.2	3	17152	12629	821
goya	7.3	2.6	15337	9176	788
GRAPHIC	6.8	2.6	14045	8100	1010
GS	7.1	2.7	15019	9970	9394
H2000_ca	12.9	4.2	33222	14980	854
H2000_ct	13	4.4	33420	16426	865
HBCS	11.1	3.8	25754	11522	1618
HELIC_MANOLIS	10.3	4.2	45122	31378	1220
HELIC_Pomak	16.1	5.7	73470	40029	975
HPFSaffy	8.4	3.4	18858	16109	3590
HPFSaffyC0	8.3	3.1	18159	11655	761
HPFSaffyC1	8.6	3.5	20544	22624	378
HPFSaffyT0	8.4	3.5	19115	17494	1274
HPFSaffyT1	8.4	3.4	18521	14472	1162
HPFSillumina	7.2	3.1	16705	17394	1287
HPFSomni	7.4	3.2	17117	15868	1804
HRS_AA	2.2	2	6118	20814	2274
HRS_EA	5.3	2.7	12234	19749	9963
HUFS_ROH	2.5	1.9	5781	10898	1031
HUTT	22.3	6.3	118532	53472	1199
HyperGEN-AA	2	1.6	4743	8146	1075
hypergenes	7.5	3.7	19517	17395	1674
HyperGEN-W	10.1	3.4	20837	10664	1260
InCHIANTI	5.6	2.4	13087	10471	1204
INCIPE1	6.3	2.7	14750	10192	938
INCIPE2	7.4	2.8	16445	9339	1924
INDICO_cases	8.2	4.6	24168	26289	1087
INDICO_controls	7.6	4.4	20067	21980	1103
JHS	2.5	2.2	5631	9762	2037
KORAF3	2.9	2	7437	9886	3076
KORAF4	2.8	1.9	7007	8972	2926
Korcula	11.2	5.7	41657	36773	894
LBC21	7.4	2.8	16141	15432	510
LBC36	7.2	2.6	15026	8388	1004
LHS_EA	6.9	2.7	14461	7610	4076
LOLIPOP_EW610	7.3	3	16172	14555	927
LOLIPOP_EWA	10.5	3.4	22439	16484	582
LOLIPOP_EWP	3.9	2.3	9615	14373	643
LOLIPOP_IA317	8.7	6.2	32500	52011	2120
LOLIPOP_IA610	8.4	5.9	29851	48327	4122
LOLIPOP_OmniEE	9.3	6.7	35652	51107	1017
MAYWOOD	2.3	2.3	5670	19056	742
MEGA	7.4	2.9	16443	11986	1217
MESA_AFA	2.5	1.9	6197	10396	1611
MESA_CAU	8.3	3.6	19159	17519	2526
MESA_CHN	9	3.1	18052	11206	773
MESA_HIS	9.2	5.6	23649	24165	1446
METSIM	14.6	4.5	40007	22766	9990
MICROS	9.4	4.3	32482	29050	1232
NHSaffy	8	3.1	17140	14479	4397
NHSaffyC0	8.2	3.5	18109	16727	792
NHSaffyC1	8.4	3.1	18130	15138	336
NHSaffyT0	8	3.1	17107	16008	1701
NHSaffyT1	7.8	3	16539	10964	1504
NHSillumina	7	3	15378	13189	3345
NHSomni	7	2.9	15264	12228	2636
NIGERIA	3.7	2	8336	6407	1184
NIHS2010	8.2	6.5	29340	45303	285
NSPHS_06	21.3	10.3	92446	70567	619
NSPHS_09	18.1	10.1	66583	52652	332
NTR	9.4	3	20154	10231	3741
OBA	6.6	3.3	15545	22087	659
OGP	21.3	8.3	79331	51881	378
OGPTalana	24.7	7.7	102449	55578	701
ORChap300	9.7	4	29569	24885	853
ORComni	9.1	3.8	24537	20761	1149
PegasusCase	5.5	2.7	12077	11036	4561
PegasusCntl	5.4	2.6	11936	11738	2911
PIVUS70	8	3.3	18102	11137	912
PMNS	8.2	5.4	33505	54511	1018
PREVEND	7.6	2.9	16903	12509	3620
PROSPER_IE	7.6	3	17406	15513	5244
PROSPER_NL	7.6	3	17406	15513	5244
PROSPER_SC	7.6	3	17406	15513	5244
QFS	7.9	4.1	25725	36141	302
QIMR	6.9	2.7	14427	11366	9669
Raine	6.6	2.6	13280	6031	973
Rotterdam_Study1	7.2	2.7	15362	8955	3852
SDS_diabetics	9.5	5.1	32507	38002	791
SDS_nondiabetics	8.4	4.8	26417	34169	740
SHIP0	8	3.1	16852	14170	4070
SHIPT	5.3	2.4	11487	10006	986
SIGNET	2.9	2.6	9981	21563	1220
Sorbs	10.2	3.4	26331	14107	910
Split1	8.6	3.6	23537	19939	500
SR	9	6.9	32034	50157	504
STR	8.5	3.5	20380	14964	9505
THISEAS_cases	6.4	2.9	16624	11740	241
THISEAS_controls	6.5	3	16875	12610	359
TRAILSpop	7.3	2.9	16178	11276	1279
TwinGene	8.5	3.5	20387	14984	9588
TwinsUK_317K	6.9	2.6	14141	7337	2022
TwinsUK_610K	7	2.7	14197	7104	3336
ULSAM	6.4	3	15797	14847	1120
VBI	8.8	4.4	29493	32371	1656
Vis	9.7	4.4	33911	28992	948
WELLGEN	9.7	6.2	33270	46324	1029
WGHS	6.9	2.8	14899	12880	23275
YFS	12.6	4.2	31461	13859	2029

## Sheet: Table S2
Table S2: ROH regions between the frequencies 15% and 20% and their annotations
Chromosome	Start	End	No. of SNPs	No. of Individuals	Frequency	gene_id	gene	consequences
chr18	40436277	40785648	306	90	0.197802	ENSG00000302193	RP11-500H12.3	lncRNA
chr18	40785847	40814713	15	89	0.195604	ENSG00000298260	RP11-11F23.1	lncRNA
chr17	45214668	45214668	1	88	0.193407	ENSG00000267121	CTD-2020K17.1	lncRNA
chr2	188286986	188316281	71	87	0.191209	ENSG00000231689	AC068718.1	lncRNA
chr17	46146906	46207152	2	87	0.191209	ENSG00000214401	RP11-197O15.1	lncRNA
chr2	189029233	189578578	679	86	0.189011	ENSG00000297404	RP11-549B23.1	lncRNA
chr17	46252600	46280920	4	86	0.189011	ENSG00000305169	RP11-259G18.8	lncRNA
chr18	40820410	40982328	125	86	0.189011	ENSG00000295608	AC034299.1	lncRNA
chr2	188316621	188694694	242	85	0.186813	ENSG00000310116	RP11-324H23.1	lncRNA
chr2	189802464	190070148	280	85	0.186813	ENSG00000300477	RP11-1021H16.1	lncRNA
chr2	188033938	188125182	102	84	0.184615	ENSG00000289205	RP11-425B13.1	lncRNA
chr2	189578719	189686708	183	84	0.184615	ENSG00000298137	RP11-88L20.2	lncRNA
chr17	45191875	45212895	29	84	0.184615	ENSG00000267121	CTD-2020K17.1	lncRNA
chr2	188712964	188767660	11	83	0.182418	ENSG00000293899	RP11-114B11.1	lncRNA
chr2	189002585	189017383	26	83	0.182418	ENSG00000168542	COL3A1	protein_coding
chr2	189686980	189799626	157	83	0.182418	ENSG00000253559	RP11-455J20.2	lncRNA
chr2	188768245	189002513	238	82	0.18022	ENSG00000302543	RP11-655A7.2	lncRNA
chr18	40047101	40089900	63	80	0.175824	ENSG00000300144	RP11-5A1.4	lncRNA
chr2	188711460	188711460	1	79	0.173626	ENSG00000293899	RP11-114B11.1	lncRNA
chr2	188695240	188695240	1	78	0.171429	ENSG00000293899	RP11-114B11.1	lncRNA
chr10	102444383	102470255	26	78	0.171429	ENSG00000269609	RP11-18I14.10	lncRNA
chr18	40031181	40046792	16	78	0.171429	ENSG00000296949	RP11-5A1.3	lncRNA
chr2	188711254	188711254	1	77	0.169231	ENSG00000293899	RP11-114B11.1	lncRNA
chr10	102176867	102442972	233	77	0.169231	ENSG00000269609	RP11-18I14.10	lncRNA
chr10	102819499	103126617	470	77	0.169231	ENSG00000282772	RP11-753C18.12	lncRNA
chr18	41229778	41406773	214	77	0.169231	ENSG00000267313	RP11-142I20.1	lncRNA
chr2	188711244	188711251	3	76	0.167033	ENSG00000293899	RP11-114B11.1	lncRNA
chr10	102094597	102175900	44	76	0.167033	ENSG00000308218	RP11-302K17.9	lncRNA
chr10	102474831	102818774	398	76	0.167033	ENSG00000294651	RP11-753C18.14	lncRNA
chr17	40113506	40131513	8	76	0.167033	ENSG00000303567	RP11-749I16.7	lncRNA
chr17	40790746	40813763	28	76	0.167033	ENSG00000264488	RP11-605F20.1	lncRNA
chr18	41413845	41559398	188	76	0.167033	ENSG00000267313	RP11-142I20.1	lncRNA
chr10	103128975	103485663	394	75	0.164835	ENSG00000301927	RP11-792D24.7	lncRNA
chr17	40700633	40720157	38	75	0.164835	ENSG00000291165	RP11-605F20.3	lncRNA
chr17	40724180	40783287	72	75	0.164835	ENSG00000298797	RP11-605F20.4	lncRNA
chr17	40815358	40851192	39	75	0.164835	ENSG00000167920	KRT10-AS1	lncRNA
chr17	45142545	45182352	11	75	0.164835	ENSG00000276728	AC142472.6	lncRNA
chr17	46907748	46911337	10	75	0.164835	ENSG00000261886	GOSR2-DT	lncRNA
chr18	41406935	41412927	10	75	0.164835	ENSG00000267313	RP11-142I20.1	lncRNA
chr2	186294187	186532171	392	74	0.162637	ENSG00000237877	AC097500.2	lncRNA
chr2	193465103	193970458	853	74	0.162637	ENSG00000305948	RP11-525B5.1	lncRNA
chr17	40476882	40498903	22	74	0.162637	ENSG00000298565	RP5-1028K7.6	lncRNA
chr17	45009305	45136405	192	74	0.162637	ENSG00000294432	CTD-2534I21.12	lncRNA
chr18	39276663	39647488	501	74	0.162637	ENSG00000305053	RP11-1I2.2	lncRNA
chr18	39658639	39834617	84	74	0.162637	ENSG00000267374	RP11-244M2.1	lncRNA
chr2	186236609	186293965	100	73	0.16044	ENSG00000237877	AC097500.2	lncRNA
chr2	186532468	186633380	103	73	0.16044	ENSG00000307901	RP11-269L4.1	lncRNA
chr2	186943225	187018204	26	73	0.16044	ENSG00000300324	RP11-372A6.1	lncRNA
chr2	187799443	187924823	210	73	0.16044	ENSG00000297148	RP11-224E23.1	lncRNA
chr10	103565017	103700076	154	73	0.16044	ENSG00000289972	RP11-416N2.6	lncRNA
chr17	40504026	40504514	2	73	0.16044	ENSG00000298565	RP5-1028K7.6	lncRNA
chr17	44567644	44655176	224	73	0.16044	ENSG00000305587	RP11-764D10.4	lncRNA
chr17	44759131	44944594	264	73	0.16044	ENSG00000295646	CTD-2534I21.13	lncRNA
chr17	44947242	44989033	63	73	0.16044	ENSG00000131094	C1QL1	protein_coding
chr17	45006213	45007972	2	73	0.16044	ENSG00000294432	CTD-2534I21.12	lncRNA
chr18	39647738	39658485	19	73	0.16044	ENSG00000286559	RP11-25C13.1	lncRNA
chr2	186228427	186236052	30	72	0.158242	ENSG00000237877	AC097500.2	lncRNA
chr2	187675672	187773733	95	72	0.158242	ENSG00000231689	AC068718.1	lncRNA
chr5	28297553	28503088	409	72	0.158242	ENSG00000249785	CTD-2061E9.1	lncRNA
chr5	28503491	28909131	533	72	0.158242	ENSG00000259786	CTD-2118P12.1	lncRNA
chr10	103486224	103564413	115	72	0.158242	ENSG00000235470	RP11-225H22.5	lncRNA
chr17	40132750	40465329	208	72	0.158242	ENSG00000310351	RP11-749I16.10	lncRNA
chr17	40587123	40700410	76	72	0.158242	ENSG00000300052	RP11-605F20.5	lncRNA
chr17	40784232	40790713	9	72	0.158242	ENSG00000298797	RP11-605F20.4	lncRNA
chr17	44525149	44567451	21	72	0.158242	ENSG00000306416	RP11-764D10.5	lncRNA
chr17	44656274	44757886	47	72	0.158242	ENSG00000307712	CTC-296K1.10	lncRNA
chr18	39835760	39835760	1	72	0.158242	ENSG00000283503	RP11-636O21.2	lncRNA
chr2	186228363	186228363	1	71	0.156044	ENSG00000237877	AC097500.2	lncRNA
chr2	187018255	187595743	528	71	0.156044	ENSG00000307603	RP11-432D12.3	lncRNA
chr2	187783094	187798882	60	71	0.156044	ENSG00000297148	RP11-224E23.1	lncRNA
chr5	28503194	28503354	4	71	0.156044	ENSG00000250453	CTD-2134P3.1	lncRNA
chr18	39255344	39276378	38	71	0.156044	ENSG00000267374	RP11-244M2.1	lncRNA
chr18	39929116	40025430	58	71	0.156044	ENSG00000289833	RP11-5A1.2	lncRNA
chr2	185870447	186228256	741	70	0.153846	ENSG00000287129	RP11-335G13.1	lncRNA
chr2	193086167	193212521	79	70	0.153846	ENSG00000305938	RP11-2G16.2	lncRNA
chr5	27969602	28081614	154	70	0.153846	ENSG00000303914	RP11-560A7.2	lncRNA
chr5	28238317	28297145	116	70	0.153846	ENSG00000249785	CTD-2061E9.1	lncRNA
chr6	115858795	116118331	429	70	0.153846	ENSG00000287933	RP11-702N8.3	lncRNA
chr6	116121734	116389295	504	70	0.153846	ENSG00000295031	RP1-93H18.8	lncRNA
chr17	40525599	40565948	14	70	0.153846	ENSG00000266088	RP5-1028K7.2	lncRNA
chr17	41035430	41035430	1	70	0.153846	ENSG00000306126	CTD-2534H9.3	lncRNA
chr17	44990160	44996688	4	70	0.153846	ENSG00000294432	CTD-2534I21.12	lncRNA
chr18	39839793	39929035	81	70	0.153846	ENSG00000267413	RP11-636O21.1	lncRNA
chr2	185845058	185847159	9	69	0.151648	ENSG00000231646	AC008174.3	lncRNA
chr2	185847592	185870342	54	69	0.151648	ENSG00000231646	AC008174.3	lncRNA
chr5	28082264	28237986	300	69	0.151648	ENSG00000303929	RP11-560A7.3	lncRNA
chr5	28980858	29510489	621	69	0.151648	ENSG00000259786	CTD-2118P12.1	lncRNA
chr11	39287202	39338697	45	69	0.151648	ENSG00000296018	RP11-702L21.1	lncRNA
chr11	39369137	39372768	16	69	0.151648	ENSG00000296018	RP11-702L21.1	lncRNA
chr17	40102850	40108941	2	69	0.151648	ENSG00000303881	RP11-749I16.8	lncRNA
chr17	40509594	40523213	3	69	0.151648	ENSG00000266088	RP5-1028K7.2	lncRNA
chr17	44998085	44998085	1	69	0.151648	ENSG00000294432	CTD-2534I21.12	lncRNA
chr18	40025841	40029916	2	69	0.151648	ENSG00000296949	RP11-5A1.3	lncRNA

## Sheet: Table S3
Table S3: Correlation between the FROH and phenotypes, calculated using Spearman correlation, and the BH method was used for multiple corrections
Variable	Correlation	p-value	p adjusted
Height	-0.058	0.217	0.434
Weight	-0.026	0.578	0.68
Waist	0.03	0.519	0.68
Systolic blood pressure	0.032	0.492	0.68
Diastolic blood pressure	0.033	0.478	0.68
Urine creatinine	-0.069	0.139	0.31
Urine albumin	0.148	0.002	0.01
Serum creatinine	0.021	0.657	0.73
Serum albumin	-0.159	0.001	0.007
hbA1c	0.109	0.02	0.066
Uric acid	0.032	0.497	0.68
Urine osmolality	-0.125	0.008	0.031
Estimated glomerular filtration rate	-0.096	0.041	0.104
Albumin-to-creatinine ratio	0.182	0.0001	0.002
Body Mass Index	-0.006	0.902	0.902

## Sheet: Table S4
Table S4: Allele frequency for the observed loci from the ROH-associated genes in the Tiwi and UKBB populations.
rsID	Gene	African	British	Caribbean	Chinese	Indian	Irish	Pakistan	Tiwi
rs8057584	FTO	0.7031	0.2562	0.6648	0.4243	0.3742	0.239	0.3662	0.099
rs115179667	FTO	0.301	0.01868	0.2869	0.137	0.06909	0.0255	0.0605	0.682
rs60286074	FTO	0.1895	0.03549	0.1689	0.03007	0.07938	0.0387	0.07563	0.601
rs118049922	FTO	0.00052	0.00058	0.00304	0.3452	0.01108	0.00051	0.01345	0.355
rs55750853	FTO	0.0288	0.05103	0.03196	0.00334	0.01688	0.05433	0.01933	0.21
rs375340094	PSG1	0	3e-05	0	0	0	0	0	0.113
16:54929371:G:T*	CRNDE	NA	NA	NA	NA	NA	NA	NA	0.053
*-variant does not have identifiers are reported as Chr:Pos:Ref:Alt

## Sheet: Table S5
Table S5: Loci corresponding to ROH genes and their association (p < 0.05) with the albumin-to-creatinine ratio (ACR) identified through a traditional GWAS additive model. The significance levels for recessive and regional association models are also included
ID	Chr	Position	Alt. allele	Allele frequency	Effect size	Std. error	Additive_p	Regional_P	Recessive_P	Gene	Variant consequences
rs115179667	16	53720603	A	0.682	0.16	0.072	0.026	1.10209e-07	0.211371	FTO	intronic
rs60286074	16	53756022	A	0.601	0.154	0.07	0.028	1.10209e-07	0.240293	FTO	intronic
rs118049922	16	53853790	A	0.355	0.158	0.069	0.022	6.57189e-09	0.00286651	FTO	intronic
rs55750853	16	53959341	T	0.21	0.176	0.081	0.03	6.57189e-09	4.501e-06	FTO	intronic
rs8057584	16	54042511	A	0.099	0.239	0.11	0.029	6.57189e-09	1.2687e-09	FTO	intronic
16:54929371:G:T*	16	54929371	T	0.053	0.358	0.152	0.019	2.12948e-08	6.23356e-18	CRNDE	upstream
rs375340094	19	42877912	T	0.113	0.3	0.105	0.004	8.10505e-07	8.17535e-07	PSG1	splicing
*Variants that do not have rsIDs are given an ID in the format Chr:Pos:Ref:Alt; Std. error – Standard Error; Alt. – Alternative; Chr - Chromosome; Additive_p - GWAS significance; Regional_p - regional significance value; Recessive_p - recessive model significance value

## Sheet: Table S6
Table S6: Summary statistics for the genome-wide significant SNPs in region chromosome 16 and nominal significance in region chromosome 19 under the recessive model for ACR levels
SNP	Effect_allele	BETA	SE	P	Consequences	Gene	Distance	rsID
chr16:1010405:G:C	C	1.63934	0.236771	1.52839e-11	intergenic	SOX8,SSTR5-AS1	dist=23426;dist=53676	rs555721644
chr16:1019163:C:T	T	1.63934	0.236771	1.52839e-11	intergenic	SOX8,SSTR5-AS1	dist=32184;dist=44918	NA
chr16:1025862:G:C	C	1.63934	0.236771	1.52839e-11	intergenic	SOX8,SSTR5-AS1	dist=38883;dist=38219	NA
chr16:1037570:G:A	A	1.6396	0.245106	6.68765e-11	intergenic	SOX8,SSTR5-AS1	dist=50591;dist=26511	NA
chr16:1039503:C:T	T	1.63934	0.236771	1.52839e-11	intergenic	SOX8,SSTR5-AS1	dist=52524;dist=24578	rs556216709
chr16:4147030:G:T	T	2.32662	0.330992	7.76474e-12	intergenic	ADCY9,SRL	dist=30588;dist=42344	rs8044996
chr16:5181563:A:G	G	3.70577	0.460858	7.98215e-15	intergenic	EEF2KMT,LINC01570	dist=83743;dist=419606	rs2333965
chr16:25188787:G:A	A	3.47979	0.46127	2.55505e-13	intergenic	LCMT1,AQP8	dist=10559;dist=28160	NA
chr16:25300310:G:A	A	3.47979	0.46127	2.55505e-13	intergenic	ZKSCAN2,HS3ST4	dist=42465;dist=391649	NA
chr16:25325886:A:G	G	3.47979	0.46127	2.55505e-13	intergenic	ZKSCAN2,HS3ST4	dist=68041;dist=366073	NA
chr16:25332204:A:C	C	3.47979	0.46127	2.55505e-13	intergenic	ZKSCAN2,HS3ST4	dist=74359;dist=359755	NA
chr16:25376952:G:A	A	2.05397	0.334032	1.72453e-09	intergenic	ZKSCAN2,HS3ST4	dist=119107;dist=315007	rs12926115
chr16:25382492:C:T	T	2.05397	0.334032	1.72453e-09	intergenic	ZKSCAN2,HS3ST4	dist=124647;dist=309467	rs34898451
chr16:25385598:G:A	A	2.05397	0.334032	1.72453e-09	intergenic	ZKSCAN2,HS3ST4	dist=127753;dist=306361	rs34927979
chr16:25394074:A:G	G	2.05397	0.334032	1.72453e-09	intergenic	ZKSCAN2,HS3ST4	dist=136229;dist=297885	rs725629
chr16:25399999:G:T	T	2.05397	0.334032	1.72453e-09	intergenic	ZKSCAN2,HS3ST4	dist=142154;dist=291960	rs34032454
chr16:25400670:C:T	T	2.05397	0.334032	1.72453e-09	intergenic	ZKSCAN2,HS3ST4	dist=142825;dist=291289	rs7200751
chr16:25403240:A:G	G	2.05397	0.334032	1.72453e-09	intergenic	ZKSCAN2,HS3ST4	dist=145395;dist=288719	rs34455988
chr16:25404431:G:C	C	2.05397	0.334032	1.72453e-09	intergenic	ZKSCAN2,HS3ST4	dist=146586;dist=287528	rs34741787
chr16:25404641:A:G	G	2.05397	0.334032	1.72453e-09	intergenic	ZKSCAN2,HS3ST4	dist=146796;dist=287318	rs7203503
chr16:25408568:G:A	A	2.05397	0.334032	1.72453e-09	intergenic	ZKSCAN2,HS3ST4	dist=150723;dist=283391	rs12935644
chr16:25415401:A:G	G	2.05397	0.334032	1.72453e-09	intergenic	ZKSCAN2,HS3ST4	dist=157556;dist=276558	rs56041860
chr16:25416630:T:C	C	2.05397	0.334032	1.72453e-09	intergenic	ZKSCAN2,HS3ST4	dist=158785;dist=275329	rs34129135
chr16:25416697:G:A	A	2.05397	0.334032	1.72453e-09	intergenic	ZKSCAN2,HS3ST4	dist=158852;dist=275262	rs36034144
chr16:25417027:A:G	G	2.05397	0.334032	1.72453e-09	intergenic	ZKSCAN2,HS3ST4	dist=159182;dist=274932	rs62032694
chr16:25418604:T:C	C	2.05397	0.334032	1.72453e-09	intergenic	ZKSCAN2,HS3ST4	dist=160759;dist=273355	rs7195119
chr16:25418826:G:T	T	2.05397	0.334032	1.72453e-09	intergenic	ZKSCAN2,HS3ST4	dist=160981;dist=273133	rs12923832
chr16:25420834:C:T	T	2.05397	0.334032	1.72453e-09	intergenic	ZKSCAN2,HS3ST4	dist=162989;dist=271125	rs17199690
chr16:25422242:C:T	T	2.05397	0.334032	1.72453e-09	intergenic	ZKSCAN2,HS3ST4	dist=164397;dist=269717	rs55768489
chr16:25425797:G:A	A	2.05397	0.334032	1.72453e-09	intergenic	ZKSCAN2,HS3ST4	dist=167952;dist=266162	rs35170495
chr16:25426387:T:C	C	2.05397	0.334032	1.72453e-09	intergenic	ZKSCAN2,HS3ST4	dist=168542;dist=265572	rs62032718
chr16:25426915:C:A	A	2.05397	0.334032	1.72453e-09	intergenic	ZKSCAN2,HS3ST4	dist=169070;dist=265044	rs34232737
chr16:25427285:C:T	T	2.05397	0.334032	1.72453e-09	intergenic	ZKSCAN2,HS3ST4	dist=169440;dist=264674	rs35778799
chr16:25430048:C:T	T	2.05397	0.334032	1.72453e-09	intergenic	ZKSCAN2,HS3ST4	dist=172203;dist=261911	rs8045129
chr16:25430574:C:T	T	2.05397	0.334032	1.72453e-09	intergenic	ZKSCAN2,HS3ST4	dist=172729;dist=261385	rs8050267
chr16:25430882:G:T	T	2.05397	0.334032	1.72453e-09	intergenic	ZKSCAN2,HS3ST4	dist=173037;dist=261077	rs12922048
chr16:25431402:C:T	T	2.05397	0.334032	1.72453e-09	intergenic	ZKSCAN2,HS3ST4	dist=173557;dist=260557	rs12926173
chr16:25431436:C:A	A	2.05397	0.334032	1.72453e-09	intergenic	ZKSCAN2,HS3ST4	dist=173591;dist=260523	rs12926185
chr16:25431517:A:G	G	2.05397	0.334032	1.72453e-09	intergenic	ZKSCAN2,HS3ST4	dist=173672;dist=260442	rs12926211
chr16:25431816:A:G	G	2.05397	0.334032	1.72453e-09	intergenic	ZKSCAN2,HS3ST4	dist=173971;dist=260143	rs12926697
chr16:25431988:A:G	G	2.05397	0.334032	1.72453e-09	intergenic	ZKSCAN2,HS3ST4	dist=174143;dist=259971	rs34578876
chr16:25432147:G:A	A	2.05397	0.334032	1.72453e-09	intergenic	ZKSCAN2,HS3ST4	dist=174302;dist=259812	rs56395238
chr16:25432801:A:G	G	2.05397	0.334032	1.72453e-09	intergenic	ZKSCAN2,HS3ST4	dist=174956;dist=259158	rs34495953
chr16:25432859:C:G	G	2.05397	0.334032	1.72453e-09	intergenic	ZKSCAN2,HS3ST4	dist=175014;dist=259100	rs34376676
chr16:25432914:T:C	C	2.05397	0.334032	1.72453e-09	intergenic	ZKSCAN2,HS3ST4	dist=175069;dist=259045	rs4578652
chr16:25433388:G:T	T	2.05397	0.334032	1.72453e-09	intergenic	ZKSCAN2,HS3ST4	dist=175543;dist=258571	rs7206197
chr16:25438222:C:T	T	2.05397	0.334032	1.72453e-09	intergenic	ZKSCAN2,HS3ST4	dist=180377;dist=253737	rs35462500
chr16:25438295:T:A	A	2.05397	0.334032	1.72453e-09	intergenic	ZKSCAN2,HS3ST4	dist=180450;dist=253664	rs35106859
chr16:25438441:G:T	T	2.05397	0.334032	1.72453e-09	intergenic	ZKSCAN2,HS3ST4	dist=180596;dist=253518	rs35703500
chr16:25450559:C:A	A	2.05397	0.334032	1.72453e-09	intergenic	ZKSCAN2,HS3ST4	dist=192714;dist=241400	rs34208964
chr16:25450576:G:C	C	2.05397	0.334032	1.72453e-09	intergenic	ZKSCAN2,HS3ST4	dist=192731;dist=241383	rs34446183
chr16:25451175:G:A	A	2.05397	0.334032	1.72453e-09	intergenic	ZKSCAN2,HS3ST4	dist=193330;dist=240784	rs13334333
chr16:25454404:C:T	T	2.05397	0.334032	1.72453e-09	intergenic	ZKSCAN2,HS3ST4	dist=196559;dist=237555	rs3021533
chr16:25455641:G:A	A	2.05397	0.334032	1.72453e-09	intergenic	ZKSCAN2,HS3ST4	dist=197796;dist=236318	rs8062568
chr16:25456234:A:G	G	2.05397	0.334032	1.72453e-09	intergenic	ZKSCAN2,HS3ST4	dist=198389;dist=235725	rs78533364
chr16:25456308:T:G	G	2.05397	0.334032	1.72453e-09	intergenic	ZKSCAN2,HS3ST4	dist=198463;dist=235651	rs72775008
chr16:25457448:C:T	T	2.05397	0.334032	1.72453e-09	intergenic	ZKSCAN2,HS3ST4	dist=199603;dist=234511	rs35585297
chr16:25513672:C:A	A	2.71722	0.4191	2.36633e-10	intergenic	ZKSCAN2,HS3ST4	dist=255827;dist=178287	NA
chr16:25561771:T:G	G	3.47979	0.46127	2.55505e-13	intergenic	ZKSCAN2,HS3ST4	dist=303926;dist=130188	NA
chr16:25636744:C:T	T	3.47979	0.46127	2.55505e-13	intergenic	ZKSCAN2,HS3ST4	dist=378899;dist=55215	NA
chr16:25675151:T:C	C	3.47979	0.46127	2.55505e-13	intergenic	ZKSCAN2,HS3ST4	dist=417306;dist=16808	NA
chr16:25682594:G:A	A	3.47979	0.46127	2.55505e-13	intergenic	ZKSCAN2,HS3ST4	dist=424749;dist=9365	NA
chr16:25703276:C:T	T	2.81363	0.417931	5.11823e-11	intronic	HS3ST4	NA	rs12444905
chr16:25703799:C:G	G	2.81363	0.417931	5.11823e-11	intronic	HS3ST4	NA	rs12930938
chr16:25705090:A:C	C	2.81363	0.417931	5.11823e-11	intronic	HS3ST4	NA	rs2881210
chr16:25705432:G:A	A	2.81363	0.417931	5.11823e-11	intronic	HS3ST4	NA	rs8057429
chr16:25706610:C:T	T	2.81363	0.417931	5.11823e-11	intronic	HS3ST4	NA	rs35151597
chr16:25707561:G:A	A	2.81363	0.417931	5.11823e-11	intronic	HS3ST4	NA	rs60456602
chr16:25707574:G:T	T	2.81363	0.417931	5.11823e-11	intronic	HS3ST4	NA	rs57980431
chr16:25709515:G:A	A	2.81363	0.417931	5.11823e-11	intronic	HS3ST4	NA	rs10521132
chr16:25709704:G:C	C	2.81363	0.417931	5.11823e-11	intronic	HS3ST4	NA	rs11644254
chr16:25711618:T:A	A	2.81363	0.417931	5.11823e-11	intronic	HS3ST4	NA	rs12927553
chr16:25711827:C:A	A	2.81363	0.417931	5.11823e-11	intronic	HS3ST4	NA	rs7186055
chr16:25713160:G:A	A	2.81363	0.417931	5.11823e-11	intronic	HS3ST4	NA	rs71384851
chr16:25715136:C:G	G	2.81363	0.417931	5.11823e-11	intronic	HS3ST4	NA	NA
chr16:27784292:G:A	A	1.5549	0.265753	9.43327e-09	intergenic	KATNIP,GSG1L	dist=3950;dist=3236	rs563258048
chr16:28743752:C:T	T	2.02886	0.283575	3.43817e-12	intergenic	EIF3C,NPIPB9	dist=8023;dist=8683	NA
chr16:29413530:T:A	A	1.95376	0.250657	4.54165e-14	intergenic	NPIPB11,SMG1P6	dist=8985;dist=11881	NA
chr16:29414507:A:C	C	1.95376	0.250657	4.54165e-14	intergenic	NPIPB11,SMG1P6	dist=9962;dist=10904	NA
chr16:29417509:G:T	T	1.95376	0.250657	4.54165e-14	intergenic	NPIPB11,SMG1P6	dist=12964;dist=7902	NA
chr16:29715773:T:G	G	2.28362	0.2794	3.08899e-15	intergenic	QPRT,C16orf54	dist=17074;dist=26692	NA
chr16:29766920:C:T	T	2.06899	0.270076	1.14777e-13	intergenic	C16orf54,ZG16	dist=20930;dist=11336	rs767618549
chr16:29911994:C:T	T	1.90539	0.260544	1.208e-12	exonic	KCTD13	NA	NA
chr16:29935334:T:A	A	1.90539	0.260544	1.208e-12	intergenic	KCTD13,TMEM219	dist=9108;dist=26745	NA
chr16:29951930:C:T	T	1.90539	0.260544	1.208e-12	intergenic	KCTD13,TMEM219	dist=25704;dist=10149	rs572640862
chr16:29966958:A:C	C	1.90539	0.260544	1.208e-12	intronic	TMEM219	NA	NA
chr16:30054605:T:C	C	1.90539	0.260544	1.208e-12	intronic	LOC112694756	NA	NA
chr16:30068315:C:T	T	1.90539	0.260544	1.208e-12	intronic	ALDOA,LOC112694756	NA	NA
chr16:30109032:C:G	G	1.37612	0.233198	7.1209e-09	intronic	GDPD3	NA	rs56013963
chr16:30322824:T:C	C	1.61356	0.246029	1.4992e-10	ncRNA_intronic	SMG1P5	NA	NA
chr16:30387862:C:T	T	1.49519	0.239649	1.0185e-09	intronic	ZNF48	NA	rs546585756
chr16:30390939:A:C	C	1.49519	0.239649	1.0185e-09	intronic	ZNF48	NA	rs377092367
chr16:30390940:T:C	C	1.4949	0.239907	1.06891e-09	intronic	ZNF48	NA	rs530749896
chr16:30407721:C:T	T	1.49519	0.239649	1.0185e-09	intronic	ZNF771	NA	NA
chr16:30460738:C:T	T	1.49519	0.239649	1.0185e-09	intergenic	SEPHS2,ITGAL	dist=14864;dist=12004	NA
chr16:30474779:A:G	G	1.49519	0.239649	1.0185e-09	intronic	ITGAL	NA	NA
chr16:30528905:C:A	A	1.48399	0.239956	1.40308e-09	intergenic	ZNF768,ZNF747	dist=2339;dist=1462	NA
chr16:30617656:C:T	T	1.48399	0.239956	1.40308e-09	intergenic	ZNF689,PRR14	dist=7267;dist=33122	NA
chr16:30647810:G:A	A	1.48399	0.239956	1.40308e-09	intergenic	ZNF689,PRR14	dist=37421;dist=2968	NA
chr16:30657125:T:C	C	1.48399	0.239956	1.40308e-09	downstream	PRR14	NA	NA
chr16:30663930:G:A	A	1.48399	0.239956	1.40308e-09	intronic	FBRS	NA	NA
chr16:30663994:G:C	C	1.48399	0.239956	1.40308e-09	intronic	FBRS	NA	NA
chr16:30695112:C:T	T	1.34494	0.228079	7.29511e-09	intergenic	FBRS,LOC730183	dist=24302;dist=2595	NA
chr16:30730184:G:A	A	1.34494	0.228079	7.29511e-09	intronic	SRCAP	NA	NA
chr16:30789776:T:C	C	1.48399	0.239956	1.40308e-09	intergenic	ZNF629,BCL7C	dist=2571;dist=43850	NA
chr16:30877809:C:G	G	1.48399	0.239956	1.40308e-09	ncRNA_intronic	MIR762HG	NA	NA
chr16:31058057:C:T	T	1.48399	0.239956	1.40308e-09	intergenic	STX4,ZNF668	dist=17890;dist=2786	NA
chr16:31087318:G:A	A	1.48399	0.239956	1.40308e-09	intronic	PRSS53	NA	NA
chr16:31099089:G:A	A	1.48399	0.239956	1.40308e-09	intergenic	VKORC1,BCKDK	dist=4090;dist=9297	NA
chr16:31131020:G:A	A	1.48399	0.239956	1.40308e-09	UTR3	KAT8	NM_182958:c.*28G>A	NA
chr16:31148463:C:T	T	1.48399	0.239956	1.40308e-09	exonic	PRSS36	NA	NA
chr16:31162871:C:T	T	1.48399	0.239956	1.40308e-09	intergenic	PRSS36,FUS	dist=12805;dist=17239	NA
chr16:31248415:C:A	A	1.48399	0.239956	1.40308e-09	intergenic	TRIM72,ITGAM	dist=16878;dist=11560	NA
chr16:31309492:T:A	A	1.41609	0.232409	2.38427e-09	intronic	ITGAM	NA	NA
chr16:31455625:C:T	T	1.73719	0.254119	2.66582e-11	intergenic	ZNF843,ARMC5	dist=12465;dist=2679	NA
chr16:31520013:G:A	A	1.73719	0.254119	2.66582e-11	intergenic	RUSF1,AHSP	dist=11622;dist=7887	NA
chr16:31533250:G:A	A	1.73719	0.254119	2.66582e-11	intergenic	AHSP,LINC02190	dist=4446;dist=13448	rs367789646
chr16:31571226:G:A	A	1.32428	0.220942	4.21397e-09	intergenic	YBX3P1,CLUHP3	dist=1702;dist=129387	rs13334766
chr16:31572682:T:C	C	1.32428	0.220942	4.21397e-09	intergenic	YBX3P1,CLUHP3	dist=3158;dist=127931	rs56006318
chr16:31573585:A:C	C	1.32428	0.220942	4.21397e-09	intergenic	YBX3P1,CLUHP3	dist=4061;dist=127028	rs8058084
chr16:31573628:G:A	A	1.73719	0.254119	2.66582e-11	intergenic	YBX3P1,CLUHP3	dist=4104;dist=126985	rs4411514
chr16:31576528:A:C	C	1.73719	0.254119	2.66582e-11	intergenic	YBX3P1,CLUHP3	dist=7004;dist=124085	NA
chr16:31576873:A:C	C	1.32428	0.220942	4.21397e-09	intergenic	YBX3P1,CLUHP3	dist=7349;dist=123740	rs13337520
chr16:31578759:G:A	A	1.32428	0.220942	4.21397e-09	intergenic	YBX3P1,CLUHP3	dist=9235;dist=121854	rs13334893
chr16:31579005:C:T	T	1.73719	0.254119	2.66582e-11	intergenic	YBX3P1,CLUHP3	dist=9481;dist=121608	rs145785014
chr16:31581083:T:C	C	1.32428	0.220942	4.21397e-09	intergenic	YBX3P1,CLUHP3	dist=11559;dist=119530	rs4274455
chr16:31581156:G:A	A	1.32428	0.220942	4.21397e-09	intergenic	YBX3P1,CLUHP3	dist=11632;dist=119457	rs9924405
chr16:31582593:C:T	T	1.73719	0.254119	2.66582e-11	intergenic	YBX3P1,CLUHP3	dist=13069;dist=118020	rs566430581
chr16:31583797:G:C	C	1.32428	0.220942	4.21397e-09	intergenic	YBX3P1,CLUHP3	dist=14273;dist=116816	rs76912508
chr16:31584052:C:T	T	1.32428	0.220942	4.21397e-09	intergenic	YBX3P1,CLUHP3	dist=14528;dist=116561	rs62053256
chr16:31584302:T:A	A	1.73719	0.254119	2.66582e-11	intergenic	YBX3P1,CLUHP3	dist=14778;dist=116311	NA
chr16:31585859:T:G	G	1.32428	0.220942	4.21397e-09	intergenic	YBX3P1,CLUHP3	dist=16335;dist=114754	rs75284028
chr16:31586012:A:G	G	1.32428	0.220942	4.21397e-09	intergenic	YBX3P1,CLUHP3	dist=16488;dist=114601	rs4633736
chr16:31586769:C:T	T	1.44674	0.232138	1.06022e-09	intergenic	YBX3P1,CLUHP3	dist=17245;dist=113844	rs7203861
chr16:31587269:G:A	A	1.32428	0.220942	4.21397e-09	intergenic	YBX3P1,CLUHP3	dist=17745;dist=113344	rs8044495
chr16:31587935:G:C	C	1.73719	0.254119	2.66582e-11	intergenic	YBX3P1,CLUHP3	dist=18411;dist=112678	rs9922103
chr16:31589669:T:A	A	1.73719	0.254119	2.66582e-11	intergenic	YBX3P1,CLUHP3	dist=20145;dist=110944	rs4306524
chr16:31589928:C:T	T	1.44674	0.232138	1.06022e-09	intergenic	YBX3P1,CLUHP3	dist=20404;dist=110685	rs28850126
chr16:31591447:A:G	G	1.32428	0.220942	4.21397e-09	intergenic	YBX3P1,CLUHP3	dist=21923;dist=109166	rs28572134
chr16:31591913:A:G	G	1.32428	0.220942	4.21397e-09	intergenic	YBX3P1,CLUHP3	dist=22389;dist=108700	rs9934791
chr16:31592451:T:C	C	1.44674	0.232138	1.06022e-09	intergenic	YBX3P1,CLUHP3	dist=22927;dist=108162	rs4479245
chr16:31593746:T:C	C	1.32428	0.220942	4.21397e-09	intergenic	YBX3P1,CLUHP3	dist=24222;dist=106867	rs9922304
chr16:31594253:A:G	G	1.44674	0.232138	1.06022e-09	intergenic	YBX3P1,CLUHP3	dist=24729;dist=106360	rs55820527
chr16:31595556:T:C	C	1.73719	0.254119	2.66582e-11	intergenic	YBX3P1,CLUHP3	dist=26032;dist=105057	rs7199389
chr16:31597970:G:A	A	1.32428	0.220942	4.21397e-09	intergenic	YBX3P1,CLUHP3	dist=28446;dist=102643	rs13339482
chr16:31598104:C:T	T	1.73719	0.254119	2.66582e-11	intergenic	YBX3P1,CLUHP3	dist=28580;dist=102509	rs8048506
chr16:31598551:T:A	A	1.73719	0.254119	2.66582e-11	intergenic	YBX3P1,CLUHP3	dist=29027;dist=102062	rs4889675
chr16:31598611:A:G	G	1.44674	0.232138	1.06022e-09	intergenic	YBX3P1,CLUHP3	dist=29087;dist=102002	rs7191040
chr16:31599561:C:T	T	1.32428	0.220942	4.21397e-09	intergenic	YBX3P1,CLUHP3	dist=30037;dist=101052	rs61518410
chr16:31599653:T:C	C	1.44674	0.232138	1.06022e-09	intergenic	YBX3P1,CLUHP3	dist=30129;dist=100960	rs56218597
chr16:31599810:A:C	C	1.73719	0.254119	2.66582e-11	intergenic	YBX3P1,CLUHP3	dist=30286;dist=100803	rs118047754
chr16:31600199:A:T	T	1.32428	0.220942	4.21397e-09	intergenic	YBX3P1,CLUHP3	dist=30675;dist=100414	rs11860372
chr16:31601956:C:T	T	1.32428	0.220942	4.21397e-09	intergenic	YBX3P1,CLUHP3	dist=32432;dist=98657	rs11865800
chr16:31603118:C:T	T	1.32428	0.220942	4.21397e-09	intergenic	YBX3P1,CLUHP3	dist=33594;dist=97495	rs4550471
chr16:31606304:G:A	A	1.73719	0.254119	2.66582e-11	intergenic	YBX3P1,CLUHP3	dist=36780;dist=94309	rs13334492
chr16:31607809:G:C	C	1.32428	0.220942	4.21397e-09	intergenic	YBX3P1,CLUHP3	dist=38285;dist=92804	rs28380321
chr16:31609284:C:A	A	1.32428	0.220942	4.21397e-09	intergenic	YBX3P1,CLUHP3	dist=39760;dist=91329	rs13331546
chr16:31609410:A:G	G	1.73719	0.254119	2.66582e-11	intergenic	YBX3P1,CLUHP3	dist=39886;dist=91203	rs111306705
chr16:31612523:A:C	C	1.73719	0.254119	2.66582e-11	intergenic	YBX3P1,CLUHP3	dist=42999;dist=88090	rs9888798
chr16:31612752:T:C	C	1.73719	0.254119	2.66582e-11	intergenic	YBX3P1,CLUHP3	dist=43228;dist=87861	rs7195494
chr16:31612805:T:C	C	1.44674	0.232138	1.06022e-09	intergenic	YBX3P1,CLUHP3	dist=43281;dist=87808	rs7195516
chr16:31614295:C:T	T	1.44674	0.232138	1.06022e-09	intergenic	YBX3P1,CLUHP3	dist=44771;dist=86318	rs7201925
chr16:31615118:A:G	G	1.32428	0.220942	4.21397e-09	intergenic	YBX3P1,CLUHP3	dist=45594;dist=85495	rs73524323
chr16:31616578:A:C	C	1.32428	0.220942	4.21397e-09	intergenic	YBX3P1,CLUHP3	dist=47054;dist=84035	rs75513728
chr16:31616682:G:A	A	1.32428	0.220942	4.21397e-09	intergenic	YBX3P1,CLUHP3	dist=47158;dist=83931	rs73524325
chr16:31617061:G:A	A	1.32428	0.220942	4.21397e-09	intergenic	YBX3P1,CLUHP3	dist=47537;dist=83552	rs4402585
chr16:31621363:T:A	A	1.32428	0.220942	4.21397e-09	intergenic	YBX3P1,CLUHP3	dist=51839;dist=79250	rs7195795
chr16:31622900:A:G	G	1.52447	0.238428	4.06271e-10	intergenic	YBX3P1,CLUHP3	dist=53376;dist=77713	rs12149755
chr16:31623178:A:T	T	1.52447	0.238428	4.06271e-10	intergenic	YBX3P1,CLUHP3	dist=53654;dist=77435	rs12149872
chr16:31635865:T:C	C	1.27738	0.217235	8.00848e-09	intergenic	YBX3P1,CLUHP3	dist=66341;dist=64748	rs7184552
chr16:31670931:A:G	G	1.73719	0.254119	2.66582e-11	intergenic	YBX3P1,CLUHP3	dist=101407;dist=29682	NA
chr16:31736693:T:G	G	1.73719	0.254119	2.66582e-11	intronic	ZNF720	NA	NA
chr16:31783622:C:T	T	1.73719	0.254119	2.66582e-11	intergenic	ZNF720,VN1R3	dist=22057;dist=23963	NA
chr16:31810718:A:G	G	1.73719	0.254119	2.66582e-11	intergenic	VN1R3,ZNF267	dist=1865;dist=63089	NA
chr16:31834517:C:T	T	1.73719	0.254119	2.66582e-11	intergenic	VN1R3,ZNF267	dist=25664;dist=39290	NA
chr16:31864360:G:C	C	1.73719	0.254119	2.66582e-11	intergenic	VN1R3,ZNF267	dist=55507;dist=9447	NA
chr16:31872554:G:A	A	1.73719	0.254119	2.66582e-11	intergenic	VN1R3,ZNF267	dist=63701;dist=1253	NA
chr16:32005815:T:C	C	1.73719	0.254119	2.66582e-11	intergenic	ZNF267,LOC102723753	dist=88458;dist=146297	NA
chr16:32084050:C:T	T	2.17107	0.334771	2.34122e-10	intergenic	ZNF267,LOC102723753	dist=166693;dist=68062	NA
chr16:32084680:G:T	T	2.16457	0.335278	2.80489e-10	intergenic	ZNF267,LOC102723753	dist=167323;dist=67432	NA
chr16:32114044:G:A	A	2.17107	0.334771	2.34122e-10	intergenic	ZNF267,LOC102723753	dist=196687;dist=38068	NA
chr16:32286883:C:T	T	2.17094	0.335857	2.68079e-10	intergenic	TP53TG3D,LOC390705	dist=30955;dist=2664	NA
chr16:32393807:C:A	A	1.88448	0.318507	6.52575e-09	intergenic	LOC390705,LOC105369266	dist=103826;dist=256336	NA
chr16:32478790:C:T	T	2.17107	0.334771	2.34122e-10	intergenic	LOC390705,LOC105369266	dist=188809;dist=171353	NA
chr16:32490283:C:G	G	1.88448	0.318507	6.52575e-09	intergenic	LOC390705,LOC105369266	dist=200302;dist=159860	NA
chr16:32518800:G:T	T	1.88448	0.318507	6.52575e-09	intergenic	LOC390705,LOC105369266	dist=228819;dist=131343	NA
chr16:32534936:G:A	A	2.17107	0.334771	2.34122e-10	intergenic	LOC390705,LOC105369266	dist=244955;dist=115207	NA
chr16:32601102:C:A	A	1.88164	0.320192	8.22937e-09	intergenic	LOC390705,LOC105369266	dist=311121;dist=49041	NA
chr16:32630314:G:A	A	1.91079	0.316781	3.3897e-09	intergenic	LOC390705,LOC105369266	dist=340333;dist=19829	NA
chr16:32645104:G:A	A	1.88448	0.318507	6.52575e-09	intergenic	LOC390705,LOC105369266	dist=355123;dist=5039	NA
chr16:32647788:T:C	C	2.17107	0.334771	2.34122e-10	intergenic	LOC390705,LOC105369266	dist=357807;dist=2355	NA
chr16:32828539:G:C	C	3.4535	0.459683	3.2021e-13	intergenic	TP53TG3,SLC6A10P	dist=152410;dist=48937	NA
chr16:32942453:A:C	C	1.91079	0.316781	3.3897e-09	intergenic	SLC6A10P,TP53TG3	dist=57311;dist=251809	NA
chr16:32946836:G:A	A	1.91079	0.316781	3.3897e-09	intergenic	SLC6A10P,TP53TG3	dist=61694;dist=247426	NA
chr16:33057653:C:T	T	3.51182	0.407131	1.1064e-16	intergenic	SLC6A10P,TP53TG3	dist=172511;dist=136609	NA
chr16:33891529:A:T	T	2.17107	0.334771	2.34122e-10	intergenic	ENPP7P13,MIR9901	dist=107254;dist=272049	rs202043037
chr16:33910639:G:A	A	2.17107	0.334771	2.34122e-10	intergenic	ENPP7P13,MIR9901	dist=126364;dist=252939	NA
chr16:33916143:T:A	A	1.91079	0.316781	3.3897e-09	intergenic	ENPP7P13,MIR9901	dist=131868;dist=247435	NA
chr16:33918071:T:C	C	1.90332	0.317815	4.33622e-09	intergenic	ENPP7P13,MIR9901	dist=133796;dist=245507	NA
chr16:33932370:C:T	T	2.17107	0.334771	2.34122e-10	intergenic	ENPP7P13,MIR9901	dist=148095;dist=231208	NA
chr16:33983291:C:T	T	2.17107	0.334771	2.34122e-10	intergenic	ENPP7P13,MIR9901	dist=199016;dist=180287	NA
chr16:34028931:G:A	A	2.17107	0.334771	2.34122e-10	intergenic	ENPP7P13,MIR9901	dist=244656;dist=134647	NA
chr16:34056661:G:A	A	2.17107	0.334771	2.34122e-10	intergenic	ENPP7P13,MIR9901	dist=272386;dist=106917	NA
chr16:34056831:T:A	A	2.17107	0.334771	2.34122e-10	intergenic	ENPP7P13,MIR9901	dist=272556;dist=106747	NA
chr16:34059087:G:T	T	2.17107	0.334771	2.34122e-10	intergenic	ENPP7P13,MIR9901	dist=274812;dist=104491	rs544571240
chr16:34080966:G:A	A	1.91079	0.316781	3.3897e-09	intergenic	ENPP7P13,MIR9901	dist=296691;dist=82612	rs62028482
chr16:34081579:G:A	A	1.91079	0.316781	3.3897e-09	intergenic	ENPP7P13,MIR9901	dist=297304;dist=81999	rs62028489
chr16:34082763:T:A	A	1.91079	0.316781	3.3897e-09	intergenic	ENPP7P13,MIR9901	dist=298488;dist=80815	rs62028498
chr16:34083842:G:A	A	2.17107	0.334771	2.34122e-10	intergenic	ENPP7P13,MIR9901	dist=299567;dist=79736	NA
chr16:34090586:C:T	T	2.17107	0.334771	2.34122e-10	intergenic	ENPP7P13,MIR9901	dist=306311;dist=72992	NA
chr16:34135028:C:G	G	1.91079	0.316781	3.3897e-09	intergenic	ENPP7P13,MIR9901	dist=350753;dist=28550	rs62028987
chr16:34146489:T:C	C	2.17107	0.334771	2.34122e-10	intergenic	ENPP7P13,MIR9901	dist=362214;dist=17089	NA
chr16:34153651:T:C	C	2.17107	0.334771	2.34122e-10	intergenic	ENPP7P13,MIR9901	dist=369376;dist=9927	NA
chr16:34182613:C:G	G	14.5411	0.695921	3.18696e-68	intergenic	MIR9901,CCNYL3	dist=18940;dist=168887	NA
chr16:34195062:G:A	A	2.17107	0.334771	2.34122e-10	intergenic	MIR9901,CCNYL3	dist=31389;dist=156438	rs141578075
chr16:34196212:T:C	C	2.17107	0.334771	2.34122e-10	intergenic	MIR9901,CCNYL3	dist=32539;dist=155288	NA
chr16:34226769:G:A	A	1.91079	0.316781	3.3897e-09	intergenic	MIR9901,CCNYL3	dist=63096;dist=124731	NA
chr16:34237337:G:T	T	1.91079	0.316781	3.3897e-09	intergenic	MIR9901,CCNYL3	dist=73664;dist=114163	NA
chr16:34238616:C:A	A	2.17107	0.334771	2.34122e-10	intergenic	MIR9901,CCNYL3	dist=74943;dist=112884	NA
chr16:34276843:A:G	G	4.08088	0.454294	7.32691e-18	intergenic	MIR9901,CCNYL3	dist=113170;dist=74657	NA
chr16:34277808:C:A	A	1.91079	0.316781	3.3897e-09	intergenic	MIR9901,CCNYL3	dist=114135;dist=73692	NA
chr16:34285249:G:A	A	3.54922	0.410849	1.01564e-16	intergenic	MIR9901,CCNYL3	dist=121576;dist=66251	NA
chr16:34285516:G:C	C	3.94446	0.45492	8.03959e-17	intergenic	MIR9901,CCNYL3	dist=121843;dist=65984	NA
chr16:34601964:C:T	T	2.17107	0.334771	2.34122e-10	intergenic	CCNYL3,CCNYL3	dist=220484;dist=428385	NA
chr16:34606480:G:T	T	1.91079	0.316781	3.3897e-09	intergenic	CCNYL3,CCNYL3	dist=225000;dist=423869	NA
chr16:34612271:G:A	A	2.17107	0.334771	2.34122e-10	intergenic	CCNYL3,CCNYL3	dist=230791;dist=418078	NA
chr16:34613378:G:T	T	2.03861	0.335331	2.58468e-09	intergenic	CCNYL3,CCNYL3	dist=231898;dist=416971	NA
chr16:34613381:T:A	A	2.03861	0.335331	2.58468e-09	intergenic	CCNYL3,CCNYL3	dist=231901;dist=416968	NA
chr16:34613390:C:T	T	2.03861	0.335331	2.58468e-09	intergenic	CCNYL3,CCNYL3	dist=231910;dist=416959	NA
chr16:34613397:A:C	C	2.34565	0.357405	1.46395e-10	intergenic	CCNYL3,CCNYL3	dist=231917;dist=416952	NA
chr16:34613398:A:T	T	2.34565	0.357405	1.46395e-10	intergenic	CCNYL3,CCNYL3	dist=231918;dist=416951	NA
chr16:34613855:C:G	G	1.91079	0.316781	3.3897e-09	intergenic	CCNYL3,CCNYL3	dist=232375;dist=416494	NA
chr16:34619074:C:G	G	1.91079	0.316781	3.3897e-09	intergenic	CCNYL3,CCNYL3	dist=237594;dist=411275	NA
chr16:34631909:C:T	T	2.17107	0.334771	2.34122e-10	intergenic	CCNYL3,CCNYL3	dist=250429;dist=398440	NA
chr16:34648986:T:C	C	2.17107	0.334771	2.34122e-10	intergenic	CCNYL3,CCNYL3	dist=267506;dist=381363	NA
chr16:34652021:C:A	A	1.91079	0.316781	3.3897e-09	intergenic	CCNYL3,CCNYL3	dist=270541;dist=378328	NA
chr16:34664462:C:T	T	1.91079	0.316781	3.3897e-09	intergenic	CCNYL3,CCNYL3	dist=282982;dist=365887	NA
chr16:34672375:G:A	A	2.17107	0.334771	2.34122e-10	intergenic	CCNYL3,CCNYL3	dist=290895;dist=357974	NA
chr16:34681196:T:A	A	2.17107	0.334771	2.34122e-10	intergenic	CCNYL3,CCNYL3	dist=299716;dist=349153	NA
chr16:34683877:T:G	G	2.17107	0.334771	2.34122e-10	intergenic	CCNYL3,CCNYL3	dist=302397;dist=346472	NA
chr16:34692331:T:A	A	2.17107	0.334771	2.34122e-10	intergenic	CCNYL3,CCNYL3	dist=310851;dist=338018	NA
chr16:34701625:C:T	T	1.91079	0.316781	3.3897e-09	intergenic	CCNYL3,CCNYL3	dist=320145;dist=328724	NA
chr16:34703811:T:A	A	2.17107	0.334771	2.34122e-10	intergenic	CCNYL3,CCNYL3	dist=322331;dist=326538	NA
chr16:34705058:G:T	T	2.17107	0.334771	2.34122e-10	intergenic	CCNYL3,CCNYL3	dist=323578;dist=325291	NA
chr16:34706779:A:C	C	1.91079	0.316781	3.3897e-09	intergenic	CCNYL3,CCNYL3	dist=325299;dist=323570	NA
chr16:34709639:C:T	T	2.17107	0.334771	2.34122e-10	intergenic	CCNYL3,CCNYL3	dist=328159;dist=320710	NA
chr16:34712574:C:G	G	1.91079	0.316781	3.3897e-09	intergenic	CCNYL3,CCNYL3	dist=331094;dist=317775	NA
chr16:34724687:A:G	G	2.17107	0.334771	2.34122e-10	intergenic	CCNYL3,CCNYL3	dist=343207;dist=305662	NA
chr16:34724753:G:A	A	1.91079	0.316781	3.3897e-09	intergenic	CCNYL3,CCNYL3	dist=343273;dist=305596	NA
chr16:34729134:G:T	T	2.16288	0.33481	2.72743e-10	intergenic	CCNYL3,CCNYL3	dist=347654;dist=301215	NA
chr16:34741170:C:T	T	2.17107	0.334771	2.34122e-10	intergenic	CCNYL3,CCNYL3	dist=359690;dist=289179	NA
chr16:34741649:C:T	T	1.91079	0.316781	3.3897e-09	intergenic	CCNYL3,CCNYL3	dist=360169;dist=288700	NA
chr16:34742287:G:T	T	2.17107	0.334771	2.34122e-10	intergenic	CCNYL3,CCNYL3	dist=360807;dist=288062	NA
chr16:34746460:G:T	T	1.90972	0.317517	3.75467e-09	intergenic	CCNYL3,CCNYL3	dist=364980;dist=283889	NA
chr16:34757275:C:T	T	2.17107	0.334771	2.34122e-10	intergenic	CCNYL3,CCNYL3	dist=375795;dist=273074	NA
chr16:34760561:G:T	T	2.17107	0.334771	2.34122e-10	intergenic	CCNYL3,CCNYL3	dist=379081;dist=269788	NA
chr16:34764816:G:A	A	2.17107	0.334771	2.34122e-10	intergenic	CCNYL3,CCNYL3	dist=383336;dist=265533	NA
chr16:34769219:A:T	T	2.17107	0.334771	2.34122e-10	intergenic	CCNYL3,CCNYL3	dist=387739;dist=261130	NA
chr16:34772347:T:C	C	2.17107	0.334771	2.34122e-10	intergenic	CCNYL3,CCNYL3	dist=390867;dist=258002	NA
chr16:34772371:T:G	G	2.17107	0.334771	2.34122e-10	intergenic	CCNYL3,CCNYL3	dist=390891;dist=257978	NA
chr16:34772399:T:G	G	2.17107	0.334771	2.34122e-10	intergenic	CCNYL3,CCNYL3	dist=390919;dist=257950	NA
chr16:34772420:A:C	C	2.17107	0.334771	2.34122e-10	intergenic	CCNYL3,CCNYL3	dist=390940;dist=257929	NA
chr16:34778992:C:T	T	1.91079	0.316781	3.3897e-09	intergenic	CCNYL3,CCNYL3	dist=397512;dist=251357	NA
chr16:34787158:A:T	T	2.17107	0.334771	2.34122e-10	intergenic	CCNYL3,CCNYL3	dist=405678;dist=243191	NA
chr16:34797440:T:C	C	2.17107	0.334771	2.34122e-10	intergenic	CCNYL3,CCNYL3	dist=415960;dist=232909	NA
chr16:34803323:C:T	T	2.23163	0.332937	6.19064e-11	intergenic	CCNYL3,CCNYL3	dist=421843;dist=227026	NA
chr16:34803748:G:A	A	2.17107	0.334771	2.34122e-10	intergenic	CCNYL3,CCNYL3	dist=422268;dist=226601	NA
chr16:34804155:C:G	G	2.17107	0.334771	2.34122e-10	intergenic	CCNYL3,CCNYL3	dist=422675;dist=226194	NA
chr16:34804541:A:C	C	2.17107	0.334771	2.34122e-10	intergenic	CCNYL3,CCNYL3	dist=423061;dist=225808	NA
chr16:34811391:G:A	A	2.17107	0.334771	2.34122e-10	intergenic	CCNYL3,CCNYL3	dist=429911;dist=218958	NA
chr16:34822948:A:G	G	2.17107	0.334771	2.34122e-10	intergenic	CCNYL3,CCNYL3	dist=441468;dist=207401	NA
chr16:34831384:C:A	A	1.91079	0.316781	3.3897e-09	intergenic	CCNYL3,CCNYL3	dist=449904;dist=198965	NA
chr16:34835194:G:A	A	2.17107	0.334771	2.34122e-10	intergenic	CCNYL3,CCNYL3	dist=453714;dist=195155	NA
chr16:34863259:C:T	T	1.91079	0.316781	3.3897e-09	intergenic	CCNYL3,CCNYL3	dist=481779;dist=167090	NA
chr16:34901660:C:T	T	2.17107	0.334771	2.34122e-10	intergenic	CCNYL3,CCNYL3	dist=520180;dist=128689	NA
chr16:34920352:A:T	T	2.17107	0.334771	2.34122e-10	intergenic	CCNYL3,CCNYL3	dist=538872;dist=109997	NA
chr16:34954714:G:A	A	1.91079	0.316781	3.3897e-09	intergenic	CCNYL3,CCNYL3	dist=573234;dist=75635	NA
chr16:35073386:G:A	A	2.17107	0.334771	2.34122e-10	intergenic	CCNYL3,UBE2MP1	dist=13058;dist=96045	rs575145670
chr16:35075205:T:C	C	2.17107	0.334771	2.34122e-10	intergenic	CCNYL3,UBE2MP1	dist=14877;dist=94226	rs188144
chr16:35087284:A:C	C	2.17107	0.334771	2.34122e-10	intergenic	CCNYL3,UBE2MP1	dist=26956;dist=82147	NA
chr16:35095172:C:T	T	2.17107	0.334771	2.34122e-10	intergenic	CCNYL3,UBE2MP1	dist=34844;dist=74259	NA
chr16:35103804:C:A	A	1.91079	0.316781	3.3897e-09	intergenic	CCNYL3,UBE2MP1	dist=43476;dist=65627	rs281619
chr16:35152433:G:T	T	2.17107	0.334771	2.34122e-10	intergenic	CCNYL3,UBE2MP1	dist=92105;dist=16998	NA
chr16:35163387:C:T	T	1.91079	0.316781	3.3897e-09	intergenic	CCNYL3,UBE2MP1	dist=103059;dist=6044	NA
chr16:35190969:C:A	A	2.17107	0.334771	2.34122e-10	intergenic	UBE2MP1,LOC112268173	dist=20578;dist=4790	NA
chr16:35202930:C:T	T	2.17107	0.334771	2.34122e-10	intergenic	LOC112268173,LINC01566	dist=5382;dist=160486	NA
chr16:35226383:T:C	C	1.91079	0.316781	3.3897e-09	intergenic	LOC112268173,LINC01566	dist=28835;dist=137033	NA
chr16:35294962:C:T	T	2.17107	0.334771	2.34122e-10	intergenic	LOC112268173,LINC01566	dist=97414;dist=68454	rs367690123
chr16:35295230:C:A	A	2.17107	0.334771	2.34122e-10	intergenic	LOC112268173,LINC01566	dist=97682;dist=68186	NA
chr16:35298226:A:G	G	2.17107	0.334771	2.34122e-10	intergenic	LOC112268173,LINC01566	dist=100678;dist=65190	NA
chr16:35314266:C:T	T	4.43879	0.52859	6.03339e-16	intergenic	LOC112268173,LINC01566	dist=116718;dist=49150	rs773882289
chr16:35328663:T:C	C	1.91079	0.316781	3.3897e-09	intergenic	LOC112268173,LINC01566	dist=131115;dist=34753	rs4887581
chr16:35337864:T:C	C	2.17107	0.334771	2.34122e-10	intergenic	LOC112268173,LINC01566	dist=140316;dist=25552	NA
chr16:35394413:T:A	A	1.91079	0.316781	3.3897e-09	intergenic	LINC01566,FRG2DP	dist=2700;dist=83001	rs1212862
chr16:35417087:G:A	A	2.17107	0.334771	2.34122e-10	intergenic	LINC01566,FRG2DP	dist=25374;dist=60327	NA
chr16:35424369:G:C	C	2.17107	0.334771	2.34122e-10	intergenic	LINC01566,FRG2DP	dist=32656;dist=53045	rs374578327
chr16:35439236:C:G	G	1.91079	0.316781	3.3897e-09	intergenic	LINC01566,FRG2DP	dist=47523;dist=38178	rs237980
chr16:35460935:G:A	A	1.91079	0.316781	3.3897e-09	intergenic	LINC01566,FRG2DP	dist=69222;dist=16479	rs237994
chr16:35482330:T:C	C	2.17107	0.334771	2.34122e-10	intergenic	FRG2DP,TP53TG3HP	dist=1734;dist=22758	rs771837736
chr16:35485027:G:A	A	2.17107	0.334771	2.34122e-10	intergenic	FRG2DP,TP53TG3HP	dist=4431;dist=20061	NA
chr16:35504188:G:C	C	2.17107	0.334771	2.34122e-10	downstream	TP53TG3HP	NA	NA
chr16:35526596:C:T	T	1.91079	0.316781	3.3897e-09	intergenic	TP53TG3HP,LINC02167	dist=19426;dist=219956	rs171125
chr16:35571488:C:T	T	1.91079	0.316781	3.3897e-09	intergenic	TP53TG3HP,LINC02167	dist=64318;dist=175064	rs189378
chr16:35625942:A:G	G	2.17107	0.334771	2.34122e-10	intergenic	TP53TG3HP,LINC02167	dist=118772;dist=120610	NA
chr16:35661922:T:G	G	2.17107	0.334771	2.34122e-10	intergenic	TP53TG3HP,LINC02167	dist=154752;dist=84630	NA
chr16:35668189:C:T	T	2.17107	0.334771	2.34122e-10	intergenic	TP53TG3HP,LINC02167	dist=161019;dist=78363	NA
chr16:35675269:G:A	A	2.17107	0.334771	2.34122e-10	intergenic	TP53TG3HP,LINC02167	dist=168099;dist=71283	NA
chr16:35682508:T:C	C	2.17107	0.334771	2.34122e-10	intergenic	TP53TG3HP,LINC02167	dist=175338;dist=64044	NA
chr16:35710314:A:G	G	4.43879	0.52859	6.03339e-16	intergenic	TP53TG3HP,LINC02167	dist=203144;dist=36238	NA
chr16:35734770:T:C	C	1.91079	0.316781	3.3897e-09	intergenic	TP53TG3HP,LINC02167	dist=227600;dist=11782	rs6563879
chr16:35743032:G:A	A	2.17107	0.334771	2.34122e-10	intergenic	TP53TG3HP,LINC02167	dist=235862;dist=3520	NA
chr16:35751005:G:C	C	2.17107	0.334771	2.34122e-10	ncRNA_intronic	LINC02167	NA	NA
chr16:35766360:G:A	A	2.17107	0.334771	2.34122e-10	intergenic	LINC02167	dist=9736;dist=NONE	NA
chr16:35782503:C:T	T	2.17107	0.334771	2.34122e-10	intergenic	LINC02167	dist=25879;dist=NONE	NA
chr16:35811680:A:C	C	1.91079	0.316781	3.3897e-09	intergenic	LINC02167	dist=55056;dist=NONE	rs7203265
chr16:35886728:C:T	T	2.17107	0.334771	2.34122e-10	intergenic	LINC02167	dist=130104;dist=NONE	NA
chr16:35921075:G:T	T	2.17107	0.334771	2.34122e-10	intergenic	LINC02167	dist=164451;dist=NONE	NA
chr16:35946326:A:G	G	2.17107	0.334771	2.34122e-10	intergenic	LINC02167	dist=189702;dist=NONE	NA
chr16:35961065:C:A	A	1.93447	0.316398	2.11251e-09	intergenic	LINC02167	dist=204441;dist=NONE	NA
chr16:35975328:G:C	C	2.17107	0.334771	2.34122e-10	intergenic	LINC02167	dist=218704;dist=NONE	NA
chr16:35979817:T:A	A	1.91079	0.316781	3.3897e-09	intergenic	LINC02167	dist=223193;dist=NONE	rs62060567
chr16:35984813:G:T	T	1.91079	0.316781	3.3897e-09	intergenic	LINC02167	dist=228189;dist=NONE	rs62060628
chr16:35997573:A:G	G	2.17044	0.336259	2.83991e-10	intergenic	LINC02167	dist=240949;dist=NONE	rs369629504
chr16:36010822:C:T	T	2.17107	0.334771	2.34122e-10	intergenic	LINC02167	dist=254198;dist=NONE	NA
chr16:36020258:G:A	A	2.17107	0.334771	2.34122e-10	intergenic	LINC02167	dist=263634;dist=NONE	NA
chr16:36022978:A:C	C	2.17107	0.334771	2.34122e-10	intergenic	LINC02167	dist=266354;dist=NONE	NA
chr16:36032854:G:A	A	2.17107	0.334771	2.34122e-10	intergenic	LINC02167	dist=276230;dist=NONE	NA
chr16:36054251:G:A	A	2.17107	0.334771	2.34122e-10	intergenic	LINC02167	dist=297627;dist=NONE	NA
chr16:36072636:A:C	C	2.17107	0.334771	2.34122e-10	intergenic	LINC02167	dist=316012;dist=NONE	NA
chr16:36091526:A:T	T	3.05755	0.417974	1.19158e-12	intergenic	LINC02167	dist=334902;dist=NONE	NA
chr16:36124002:G:A	A	2.17107	0.334771	2.34122e-10	intergenic	LINC02167	dist=367378;dist=NONE	NA
chr16:36141429:T:C	C	1.91079	0.316781	3.3897e-09	intergenic	LINC02167	dist=384805;dist=NONE	NA
chr16:36160272:C:T	T	1.91079	0.316781	3.3897e-09	intergenic	LINC02167	dist=403648;dist=NONE	NA
chr16:36164261:C:T	T	1.91079	0.316781	3.3897e-09	intergenic	LINC02167	dist=407637;dist=NONE	NA
chr16:36167776:T:A	A	1.91079	0.316781	3.3897e-09	intergenic	LINC02167	dist=411152;dist=NONE	NA
chr16:36170730:C:T	T	2.17107	0.334771	2.34122e-10	intergenic	LINC02167	dist=414106;dist=NONE	NA
chr16:36181994:C:T	T	2.17107	0.334771	2.34122e-10	intergenic	LINC02167	dist=425370;dist=NONE	NA
chr16:36196734:G:A	A	2.17107	0.334771	2.34122e-10	intergenic	LINC02167	dist=440110;dist=NONE	NA
chr16:36197751:C:G	G	1.91079	0.316781	3.3897e-09	intergenic	LINC02167	dist=441127;dist=NONE	NA
chr16:36221077:G:C	C	2.17107	0.334771	2.34122e-10	intergenic	LINC02167	dist=464453;dist=NONE	NA
chr16:36228825:G:A	A	2.17107	0.334771	2.34122e-10	intergenic	LINC02167	dist=472201;dist=NONE	NA
chr16:36259744:C:A	A	1.91079	0.316781	3.3897e-09	intergenic	LINC02167	dist=503120;dist=NONE	NA
chr16:36312223:C:T	T	2.83731	0.379875	4.27518e-13	intergenic	LINC02167	dist=555599;dist=NONE	NA
chr16:36312225:G:T	T	2.83731	0.379875	4.27518e-13	intergenic	LINC02167	dist=555601;dist=NONE	NA
chr16:36620610:T:C	C	6.93278	0.614175	3.70949e-26	intergenic	LINC02167	dist=863986;dist=NONE	NA
chr16:36793694:A:T	T	2.81285	0.379454	6.37065e-13	intergenic	LINC02167	dist=1037070;dist=NONE	NA
chr16:36793837:C:G	G	2.46486	0.354009	1.19444e-11	intergenic	LINC02167	dist=1037213;dist=NONE	NA
chr16:37790239:G:T	T	3.06615	0.415947	8.23854e-13	intergenic	LINC02167	dist=2033615;dist=NONE	NA
chr16:37862657:G:A	A	5.04985	0.513861	9.38834e-21	intergenic	NONE	dist=NONE;dist=NONE	NA
chr16:38120880:G:A	A	1.91621	0.284341	4.90334e-11	intergenic	NONE	dist=NONE;dist=NONE	NA
chr16:38277158:C:A	A	2.17107	0.334771	2.34122e-10	intergenic	NONE	dist=NONE;dist=NONE	NA
chr16:38279785:G:A	A	1.91054	0.318131	3.9658e-09	intergenic	NONE	dist=NONE;dist=NONE	NA
chr16:46402843:C:T	T	2.17107	0.334771	2.34122e-10	intergenic	ANKRD26P1	dist=NONE;dist=66494	NA
chr16:46411095:A:C	C	2.17107	0.334771	2.34122e-10	intergenic	ANKRD26P1	dist=NONE;dist=58242	NA
chr16:46427228:C:A	A	4.43329	0.531337	9.18635e-16	intergenic	ANKRD26P1	dist=NONE;dist=42109	NA
chr16:46434648:G:A	A	2.17107	0.334771	2.34122e-10	intergenic	ANKRD26P1	dist=NONE;dist=34689	NA
chr16:46444854:C:T	T	2.17107	0.334771	2.34122e-10	intergenic	ANKRD26P1	dist=NONE;dist=24483	NA
chr16:46511116:T:C	C	2.17107	0.334771	2.34122e-10	ncRNA_intronic	ANKRD26P1	NA	NA
chr16:46524119:G:A	A	2.17107	0.334771	2.34122e-10	ncRNA_intronic	ANKRD26P1	NA	NA
chr16:46570675:G:A	A	2.17107	0.334771	2.34122e-10	intergenic	ANKRD26P1,SHCBP1	dist=1578;dist=7918	rs62060495
chr16:46600896:G:T	T	2.17107	0.334771	2.34122e-10	intronic	SHCBP1	NA	rs55947515
chr16:46625392:C:T	T	2.17107	0.334771	2.34122e-10	intergenic	SHCBP1,VPS35	dist=4013;dist=30740	NA
chr16:46666181:G:C	C	2.17107	0.334771	2.34122e-10	intronic	VPS35	NA	NA
chr16:46735099:C:T	T	2.17107	0.334771	2.34122e-10	intronic	MYLK3	NA	NA
chr16:46770910:C:A	A	2.17107	0.334771	2.34122e-10	intergenic	MYLK3,C16orf87	dist=7664;dist=25693	NA
chr16:46849120:C:T	T	2.17107	0.334771	2.34122e-10	intergenic	C16orf87,GPT2	dist=17940;dist=35242	NA
chr16:46869350:T:C	C	1.91079	0.316781	3.3897e-09	intergenic	C16orf87,GPT2	dist=38170;dist=15012	rs142646922
chr16:46871111:G:C	C	1.91079	0.316781	3.3897e-09	intergenic	C16orf87,GPT2	dist=39931;dist=13251	NA
chr16:46907494:T:A	A	2.17107	0.334771	2.34122e-10	intronic	GPT2	NA	rs72812443
chr16:46910433:C:T	T	2.17107	0.334771	2.34122e-10	intronic	GPT2	NA	NA
chr16:46949080:C:G	G	1.91079	0.316781	3.3897e-09	intergenic	GPT2,DNAJA2	dist=17791;dist=6282	rs139361877
chr16:46975570:T:A	A	2.17107	0.334771	2.34122e-10	intergenic	DNAJA2,NETO2	dist=1896;dist=102133	NA
chr16:47023744:G:C	C	2.17107	0.334771	2.34122e-10	intergenic	DNAJA2,NETO2	dist=50070;dist=53959	NA
chr16:47052581:G:A	A	2.17107	0.334771	2.34122e-10	intergenic	DNAJA2,NETO2	dist=78907;dist=25122	rs142037414
chr16:47061610:A:G	G	4.43879	0.52859	6.03339e-16	intergenic	DNAJA2,NETO2	dist=87936;dist=16093	NA
chr16:47066107:G:A	A	2.17107	0.334771	2.34122e-10	intergenic	DNAJA2,NETO2	dist=92433;dist=11596	NA
chr16:47091828:G:A	A	2.17107	0.334771	2.34122e-10	intronic	NETO2	NA	rs7206669
chr16:47106782:A:G	G	2.17107	0.334771	2.34122e-10	intronic	NETO2	NA	rs200326857
chr16:47137042:T:C	C	2.17107	0.334771	2.34122e-10	intronic	NETO2	NA	NA
chr16:47185675:C:A	A	2.17107	0.334771	2.34122e-10	intronic	ITFG1	NA	NA
chr16:47215129:C:G	G	2.17107	0.334771	2.34122e-10	intronic	ITFG1	NA	NA
chr16:47307881:G:A	A	2.17107	0.334771	2.34122e-10	intronic	ITFG1	NA	NA
chr16:47354837:C:T	T	2.17107	0.334771	2.34122e-10	intronic	ITFG1	NA	NA
chr16:47390774:A:G	G	2.17107	0.334771	2.34122e-10	intronic	ITFG1	NA	NA
chr16:47391980:G:A	A	2.17107	0.334771	2.34122e-10	intronic	ITFG1	NA	rs555887484
chr16:47406726:G:A	A	2.17107	0.334771	2.34122e-10	intronic	ITFG1	NA	NA
chr16:47406773:T:A	A	2.17107	0.334771	2.34122e-10	intronic	ITFG1	NA	NA
chr16:47412687:C:T	T	2.16996	0.335137	2.49848e-10	intronic	ITFG1	NA	NA
chr16:47462837:C:T	T	2.17107	0.334771	2.34122e-10	intronic	PHKB	NA	NA
chr16:47493595:G:C	C	2.17107	0.334771	2.34122e-10	intronic	PHKB	NA	NA
chr16:47525343:G:A	A	2.17107	0.334771	2.34122e-10	intronic	PHKB	NA	NA
chr16:47609715:A:G	G	2.17107	0.334771	2.34122e-10	intronic	PHKB	NA	NA
chr16:47642004:A:T	T	2.17107	0.334771	2.34122e-10	intronic	PHKB	NA	NA
chr16:47652727:C:T	T	2.17107	0.334771	2.34122e-10	intronic	PHKB	NA	NA
chr16:47656306:C:T	T	2.17107	0.334771	2.34122e-10	intronic	PHKB	NA	NA
chr16:47691892:G:A	A	2.17107	0.334771	2.34122e-10	intronic	PHKB	NA	rs530717791
chr16:47719480:C:T	T	2.17107	0.334771	2.34122e-10	intergenic	PHKB,LINC02192	dist=17957;dist=129834	NA
chr16:47756803:G:A	A	2.17107	0.334771	2.34122e-10	intergenic	PHKB,LINC02192	dist=55280;dist=92511	rs371852738
chr16:47773196:G:A	A	2.17107	0.334771	2.34122e-10	intergenic	PHKB,LINC02192	dist=71673;dist=76118	NA
chr16:47784361:C:T	T	2.17107	0.334771	2.34122e-10	intergenic	PHKB,LINC02192	dist=82838;dist=64953	rs567031021
chr16:47796873:G:A	A	2.17107	0.334771	2.34122e-10	intergenic	PHKB,LINC02192	dist=95350;dist=52441	NA
chr16:47808219:G:A	A	2.17107	0.334771	2.34122e-10	intergenic	PHKB,LINC02192	dist=106696;dist=41095	NA
chr16:47830611:G:A	A	2.17107	0.334771	2.34122e-10	intergenic	PHKB,LINC02192	dist=129088;dist=18703	rs564549298
chr16:48037859:A:T	T	2.17107	0.334771	2.34122e-10	intergenic	LINC02134,ABCC12	dist=66172;dist=45114	NA
chr16:48059352:G:A	A	2.17107	0.334771	2.34122e-10	intergenic	LINC02134,ABCC12	dist=87665;dist=23621	NA
chr16:48154808:A:C	C	2.17107	0.334771	2.34122e-10	intergenic	ABCC12,ABCC11	dist=8038;dist=10965	NA
chr16:48179675:G:A	A	2.17107	0.334771	2.34122e-10	intronic	ABCC11	NA	NA
chr16:48185835:C:T	T	2.17107	0.334771	2.34122e-10	intronic	ABCC11	NA	NA
chr16:48277004:A:G	G	2.17107	0.334771	2.34122e-10	intronic	LONP2	NA	NA
chr16:48292855:T:G	G	4.43879	0.52859	6.03339e-16	intronic	LONP2	NA	NA
chr16:48327055:G:A	A	2.17107	0.334771	2.34122e-10	intronic	LONP2	NA	NA
chr16:48379015:A:G	G	2.17107	0.334771	2.34122e-10	intronic	SIAH1	NA	NA
chr16:48385103:C:G	G	2.17107	0.334771	2.34122e-10	intronic	SIAH1	NA	NA
chr16:48444749:G:A	A	2.17107	0.334771	2.34122e-10	intergenic	SIAH1,N4BP1	dist=59336;dist=93977	NA
chr16:48494336:C:T	T	2.78544	0.38334	1.64885e-12	intergenic	SIAH1,N4BP1	dist=108923;dist=44390	NA
chr16:48507927:C:T	T	2.78544	0.38334	1.64885e-12	intergenic	SIAH1,N4BP1	dist=122514;dist=30799	rs188110020
chr16:48543955:G:C	C	2.78544	0.38334	1.64885e-12	intronic	N4BP1	NA	NA
chr16:48617464:A:T	T	2.78869	0.383852	1.67255e-12	intergenic	N4BP1,CBLN1	dist=7284;dist=660454	NA
chr16:48647014:G:A	A	2.78544	0.38334	1.64885e-12	intergenic	N4BP1,CBLN1	dist=36834;dist=630904	NA
chr16:48656894:C:T	T	2.78544	0.38334	1.64885e-12	intergenic	N4BP1,CBLN1	dist=46714;dist=621024	NA
chr16:48723199:C:T	T	4.43879	0.52859	6.03339e-16	intergenic	N4BP1,CBLN1	dist=113019;dist=554719	NA
chr16:48730126:C:T	T	4.43879	0.52859	6.03339e-16	intergenic	N4BP1,CBLN1	dist=119946;dist=547792	NA
chr16:48760619:G:C	C	4.43879	0.52859	6.03339e-16	intergenic	N4BP1,CBLN1	dist=150439;dist=517299	NA
chr16:48781361:C:G	G	4.43879	0.52859	6.03339e-16	intergenic	N4BP1,CBLN1	dist=171181;dist=496557	NA
chr16:48801150:C:T	T	4.43879	0.52859	6.03339e-16	intergenic	N4BP1,CBLN1	dist=190970;dist=476768	NA
chr16:48855611:A:T	T	4.43879	0.52859	6.03339e-16	intergenic	N4BP1,CBLN1	dist=245431;dist=422307	NA
chr16:48860640:A:G	G	2.78448	0.420223	9.8854e-11	intergenic	N4BP1,CBLN1	dist=250460;dist=417278	rs62057964
chr16:48863364:C:T	T	2.78448	0.420223	9.8854e-11	intergenic	N4BP1,CBLN1	dist=253184;dist=414554	rs11649016
chr16:48906132:G:A	A	4.43879	0.52859	6.03339e-16	intergenic	N4BP1,CBLN1	dist=295952;dist=371786	NA
chr16:49197797:T:C	C	4.43879	0.52859	6.03339e-16	intergenic	N4BP1,CBLN1	dist=587617;dist=80121	NA
chr16:49436471:G:T	T	4.43879	0.52859	6.03339e-16	intergenic	C16orf78,ZNF423	dist=37040;dist=51054	NA
chr16:50084768:A:G	G	4.43879	0.52859	6.03339e-16	intronic	HEATR3	NA	NA
chr16:50599551:C:T	T	4.43879	0.52859	6.03339e-16	intronic	NKD1	NA	rs768175495
chr16:50679959:T:C	C	4.43879	0.52859	6.03339e-16	intronic	SNX20	NA	rs367886653
chr16:50882848:C:T	T	3.24559	0.468464	1.48581e-11	ncRNA_intronic	MIR548AI	NA	NA
chr16:50910674:G:A	A	3.24559	0.468464	1.48581e-11	ncRNA_intronic	MIR548AI	NA	NA
chr16:50919140:C:T	T	2.58081	0.422379	2.16046e-09	ncRNA_intronic	MIR548AI	NA	NA
chr16:50932412:A:G	G	2.58081	0.422379	2.16046e-09	ncRNA_intronic	MIR548AI	NA	NA
chr16:50951897:A:T	T	2.58081	0.422379	2.16046e-09	ncRNA_intronic	MIR548AI	NA	NA
chr16:51122661:C:T	T	3.24559	0.468464	1.48581e-11	ncRNA_intronic	MIR548AI	NA	NA
chr16:51171001:A:T	T	3.24559	0.468464	1.48581e-11	ncRNA_intronic	MIR548AI	NA	NA
chr16:51236408:T:C	C	3.24559	0.468464	1.48581e-11	ncRNA_intronic	MIR548AI	NA	NA
chr16:51250516:C:T	T	3.24559	0.468464	1.48581e-11	ncRNA_intronic	MIR548AI	NA	rs576300951
chr16:51253955:G:A	A	3.24559	0.468464	1.48581e-11	ncRNA_intronic	MIR548AI	NA	rs372789710
chr16:51386686:A:G	G	4.57163	0.525308	6.20275e-17	ncRNA_intronic	MIR548AI	NA	NA
chr16:51528096:A:T	T	7.12059	0.605366	4.98305e-28	intergenic	MIR548AI,LINC01571	dist=118228;dist=234423	NA
chr16:51565386:A:C	C	7.12059	0.605366	4.98305e-28	intergenic	MIR548AI,LINC01571	dist=155518;dist=197133	NA
chr16:51748313:C:T	T	7.12059	0.605366	4.98305e-28	intergenic	MIR548AI,LINC01571	dist=338445;dist=14206	NA
chr16:51769190:T:C	C	4.59914	0.523945	3.51285e-17	ncRNA_intronic	LINC01571	NA	NA
chr16:51792960:A:G	G	4.59774	0.524486	3.86298e-17	intergenic	LINC01571,LINC00919	dist=20314;dist=290105	rs557314635
chr16:51811011:C:T	T	4.59914	0.523945	3.51285e-17	intergenic	LINC01571,LINC00919	dist=38365;dist=272054	NA
chr16:51815302:C:A	A	4.59914	0.523945	3.51285e-17	intergenic	LINC01571,LINC00919	dist=42656;dist=267763	NA
chr16:51844512:G:A	A	3.4811	0.462956	3.02134e-13	intergenic	LINC01571,LINC00919	dist=71866;dist=238553	rs10521044
chr16:51845274:C:T	T	3.4811	0.462956	3.02134e-13	intergenic	LINC01571,LINC00919	dist=72628;dist=237791	rs17257549
chr16:51845277:T:A	A	3.4811	0.462956	3.02134e-13	intergenic	LINC01571,LINC00919	dist=72631;dist=237788	rs60677457
chr16:51849574:C:T	T	3.4811	0.462956	3.02134e-13	intergenic	LINC01571,LINC00919	dist=76928;dist=233491	rs17185355
chr16:51850431:G:A	A	3.4811	0.462956	3.02134e-13	intergenic	LINC01571,LINC00919	dist=77785;dist=232634	rs72805204
chr16:51851249:T:C	C	3.4811	0.462956	3.02134e-13	intergenic	LINC01571,LINC00919	dist=78603;dist=231816	rs72805208
chr16:51855903:C:T	T	3.4811	0.462956	3.02134e-13	intergenic	LINC01571,LINC00919	dist=83257;dist=227162	rs58413257
chr16:51858873:C:T	T	3.4811	0.462956	3.02134e-13	intergenic	LINC01571,LINC00919	dist=86227;dist=224192	rs72805214
chr16:51859057:A:T	T	3.4811	0.462956	3.02134e-13	intergenic	LINC01571,LINC00919	dist=86411;dist=224008	rs72805217
chr16:51860182:C:A	A	3.4811	0.462956	3.02134e-13	intergenic	LINC01571,LINC00919	dist=87536;dist=222883	rs59265617
chr16:51861845:T:C	C	3.4811	0.462956	3.02134e-13	intergenic	LINC01571,LINC00919	dist=89199;dist=221220	rs1120090
chr16:51863924:A:T	T	4.59914	0.523945	3.51285e-17	intergenic	LINC01571,LINC00919	dist=91278;dist=219141	NA
chr16:51868212:G:A	A	4.59914	0.523945	3.51285e-17	intergenic	LINC01571,LINC00919	dist=95566;dist=214853	rs9921796
chr16:51868697:C:G	G	4.59914	0.523945	3.51285e-17	intergenic	LINC01571,LINC00919	dist=96051;dist=214368	rs78609689
chr16:51869518:A:G	G	4.59914	0.523945	3.51285e-17	intergenic	LINC01571,LINC00919	dist=96872;dist=213547	rs9936894
chr16:51871631:C:T	T	4.59914	0.523945	3.51285e-17	intergenic	LINC01571,LINC00919	dist=98985;dist=211434	rs10492893
chr16:51871889:G:C	C	4.59886	0.523231	3.30138e-17	intergenic	LINC01571,LINC00919	dist=99243;dist=211176	rs28526136
chr16:51873909:A:T	T	4.59914	0.523945	3.51285e-17	intergenic	LINC01571,LINC00919	dist=101263;dist=209156	rs7189362
chr16:51981167:T:G	G	4.59914	0.523945	3.51285e-17	intergenic	LINC01571,LINC00919	dist=208521;dist=101898	NA
chr16:52028394:C:T	T	4.59914	0.523945	3.51285e-17	intergenic	LINC01571,LINC00919	dist=255748;dist=54671	NA
chr16:52089729:C:T	T	4.59914	0.523945	3.51285e-17	ncRNA_intronic	LINC02180	NA	NA
chr16:52118177:G:A	A	4.59914	0.523945	3.51285e-17	intergenic	LINC02180,CASC22	dist=19110;dist=140387	rs185440981
chr16:52139600:G:A	A	4.59914	0.523945	3.51285e-17	intergenic	LINC02180,CASC22	dist=40533;dist=118964	NA
chr16:52170372:A:G	G	4.59914	0.523945	3.51285e-17	intergenic	LINC02180,CASC22	dist=71305;dist=88192	NA
chr16:52215450:G:T	T	4.59914	0.523945	3.51285e-17	intergenic	LINC02180,CASC22	dist=116383;dist=43114	NA
chr16:52220046:A:G	G	4.59914	0.523945	3.51285e-17	intergenic	LINC02180,CASC22	dist=120979;dist=38518	NA
chr16:52253345:G:C	C	4.59914	0.523945	3.51285e-17	intergenic	LINC02180,CASC22	dist=154278;dist=5219	NA
chr16:52258926:C:G	G	4.59914	0.523945	3.51285e-17	ncRNA_intronic	CASC22	NA	NA
chr16:52282565:G:T	T	4.59914	0.523945	3.51285e-17	intergenic	CASC22,TOX3	dist=2266;dist=153851	NA
chr16:52294900:T:C	C	4.59914	0.523945	3.51285e-17	intergenic	CASC22,TOX3	dist=14601;dist=141516	NA
chr16:52356563:T:C	C	4.59914	0.523945	3.51285e-17	intergenic	CASC22,TOX3	dist=76264;dist=79853	NA
chr16:52364152:C:T	T	4.59914	0.523945	3.51285e-17	intergenic	CASC22,TOX3	dist=83853;dist=72264	NA
chr16:52472580:C:G	G	4.59914	0.523945	3.51285e-17	intronic	TOX3	NA	NA
chr16:52505533:T:C	C	4.59914	0.523945	3.51285e-17	intronic	TOX3	NA	NA
chr16:52565888:G:A	A	4.59914	0.523945	3.51285e-17	ncRNA_intronic	CASC16	NA	NA
chr16:52580518:A:G	G	3.96264	0.665482	5.26624e-09	ncRNA_intronic	CASC16	NA	NA
chr16:52581262:G:A	A	3.96264	0.665482	5.26624e-09	ncRNA_intronic	CASC16	NA	NA
chr16:52581844:C:G	G	3.96264	0.665482	5.26624e-09	ncRNA_intronic	CASC16	NA	NA
chr16:52582276:T:C	C	3.96264	0.665482	5.26624e-09	ncRNA_intronic	CASC16	NA	NA
chr16:52582690:A:G	G	3.96264	0.665482	5.26624e-09	ncRNA_intronic	CASC16	NA	NA
chr16:52583420:T:C	C	3.96264	0.665482	5.26624e-09	ncRNA_intronic	CASC16	NA	NA
chr16:52583872:C:T	T	3.96264	0.665482	5.26624e-09	ncRNA_intronic	CASC16	NA	NA
chr16:52584201:T:C	C	3.96264	0.665482	5.26624e-09	ncRNA_intronic	CASC16	NA	rs4784230
chr16:52584435:A:C	C	3.96264	0.665482	5.26624e-09	ncRNA_intronic	CASC16	NA	rs66914644
chr16:52584598:G:A	A	3.96264	0.665482	5.26624e-09	ncRNA_intronic	CASC16	NA	NA
chr16:52584829:G:C	C	3.96264	0.665482	5.26624e-09	ncRNA_intronic	CASC16	NA	NA
chr16:52585434:G:A	A	3.96264	0.665482	5.26624e-09	ncRNA_intronic	CASC16	NA	NA
chr16:52587281:T:C	C	3.96264	0.665482	5.26624e-09	ncRNA_intronic	CASC16	NA	rs56795399
chr16:52589100:G:A	A	3.96264	0.665482	5.26624e-09	ncRNA_intronic	CASC16	NA	NA
chr16:52589725:C:T	T	3.96275	0.667689	5.90767e-09	ncRNA_intronic	CASC16	NA	rs6498960
chr16:52589924:T:G	G	3.96264	0.665482	5.26624e-09	ncRNA_intronic	CASC16	NA	rs4262942
chr16:52617573:G:A	A	4.59914	0.523945	3.51285e-17	intergenic	CASC16,LOC105371267	dist=10598;dist=418117	NA
chr16:52718859:A:G	G	4.59914	0.523945	3.51285e-17	intergenic	CASC16,LOC105371267	dist=111884;dist=316831	NA
chr16:52731147:T:C	C	4.59914	0.523945	3.51285e-17	intergenic	CASC16,LOC105371267	dist=124172;dist=304543	NA
chr16:52789876:T:A	A	4.59914	0.523945	3.51285e-17	intergenic	CASC16,LOC105371267	dist=182901;dist=245814	rs537140653
chr16:52832100:G:A	A	4.59914	0.523945	3.51285e-17	intergenic	CASC16,LOC105371267	dist=225125;dist=203590	NA
chr16:52838289:A:G	G	3.40918	0.462766	8.43606e-13	intergenic	CASC16,LOC105371267	dist=231314;dist=197401	NA
chr16:52918717:G:C	C	4.59914	0.523945	3.51285e-17	intergenic	CASC16,LOC105371267	dist=311742;dist=116973	NA
chr16:52919499:G:C	C	4.60035	0.527238	5.48925e-17	intergenic	CASC16,LOC105371267	dist=312524;dist=116191	rs13330896
chr16:52938359:G:A	A	4.33614	0.661599	1.53979e-10	intergenic	CASC16,LOC105371267	dist=331384;dist=97331	NA
chr16:52990343:C:T	T	4.33614	0.661599	1.53979e-10	intergenic	CASC16,LOC105371267	dist=383368;dist=45347	NA
chr16:53025139:G:A	A	4.33614	0.661599	1.53979e-10	intergenic	CASC16,LOC105371267	dist=418164;dist=10551	rs372053570
chr16:53029698:T:G	G	4.59914	0.523945	3.51285e-17	intergenic	CASC16,LOC105371267	dist=422723;dist=5992	NA
chr16:53038384:G:A	A	4.33614	0.661599	1.53979e-10	ncRNA_intronic	LOC105371267	NA	rs149908865
chr16:53062025:G:A	A	4.33614	0.661599	1.53979e-10	intronic	CHD9	NA	NA
chr16:53074985:G:C	C	4.33614	0.661599	1.53979e-10	intronic	CHD9	NA	NA
chr16:53084627:C:T	T	4.59914	0.523945	3.51285e-17	intronic	CHD9	NA	NA
chr16:53091885:C:T	T	4.59914	0.523945	3.51285e-17	intronic	CHD9	NA	NA
chr16:53214400:C:T	T	4.59914	0.523945	3.51285e-17	intronic	CHD9	NA	NA
chr16:53215889:A:G	G	4.33614	0.661599	1.53979e-10	intronic	CHD9	NA	NA
chr16:53262751:C:T	T	4.59914	0.523945	3.51285e-17	intronic	CHD9	NA	NA
chr16:53293535:G:A	A	4.33614	0.661599	1.53979e-10	intronic	CHD9	NA	NA
chr16:53295336:A:G	G	4.33614	0.661599	1.53979e-10	intronic	CHD9	NA	NA
chr16:53298507:G:A	A	4.33614	0.661599	1.53979e-10	intronic	CHD9	NA	NA
chr16:53327911:A:G	G	4.33614	0.661599	1.53979e-10	downstream	CHD9	NA	rs552684792
chr16:53328039:C:T	T	4.33614	0.661599	1.53979e-10	downstream	CHD9	NA	rs73612174
chr16:53353819:C:T	T	4.59914	0.523945	3.51285e-17	intergenic	CHD9,LOC643802	dist=26322;dist=11573	NA
chr16:53383097:T:C	C	4.33614	0.661599	1.53979e-10	ncRNA_intronic	LOC102723373	NA	NA
chr16:53404337:A:T	T	4.33614	0.661599	1.53979e-10	intergenic	LOC102723373,RBL2	dist=20078;dist=30134	NA
chr16:53408718:C:T	T	4.59914	0.523945	3.51285e-17	intergenic	LOC102723373,RBL2	dist=24459;dist=25753	NA
chr16:53414554:C:T	T	4.59914	0.523945	3.51285e-17	intergenic	LOC102723373,RBL2	dist=30295;dist=19917	NA
chr16:53454773:C:T	T	4.59914	0.523945	3.51285e-17	exonic	RBL2	NA	rs577748115
chr16:53460627:A:G	G	4.59914	0.523945	3.51285e-17	intronic	RBL2	NA	NA
chr16:53470418:C:T	T	4.59914	0.523945	3.51285e-17	exonic	RBL2	NA	NA
chr16:53471056:G:T	T	4.59914	0.523945	3.51285e-17	intronic	RBL2	NA	NA
chr16:53481181:T:G	G	4.33614	0.661599	1.53979e-10	intronic	RBL2	NA	rs8044205
chr16:53484505:A:G	G	4.33614	0.661599	1.53979e-10	intronic	RBL2	NA	NA
chr16:53499696:G:A	A	4.33614	0.661599	1.53979e-10	intronic	AKTIP	NA	rs148339176
chr16:53522298:G:C	C	4.59914	0.523945	3.51285e-17	intergenic	AKTIP,RPGRIP1L	dist=18994;dist=75855	NA
chr16:53529256:T:C	C	4.59914	0.523945	3.51285e-17	intergenic	AKTIP,RPGRIP1L	dist=25952;dist=68897	NA
chr16:53534632:A:G	G	4.59914	0.523945	3.51285e-17	intergenic	AKTIP,RPGRIP1L	dist=31328;dist=63521	NA
chr16:53583061:T:G	G	4.59914	0.523945	3.51285e-17	intergenic	AKTIP,RPGRIP1L	dist=79757;dist=15092	NA
chr16:53611267:T:G	G	4.59914	0.523945	3.51285e-17	intronic	RPGRIP1L	NA	NA
chr16:53626305:G:A	A	4.33614	0.661599	1.53979e-10	intronic	RPGRIP1L	NA	NA
chr16:53632433:T:A	A	4.33614	0.661599	1.53979e-10	intronic	RPGRIP1L	NA	NA
chr16:53656461:A:G	G	4.59914	0.523945	3.51285e-17	intronic	RPGRIP1L	NA	rs189805541
chr16:53679225:A:G	G	4.59914	0.523945	3.51285e-17	intronic	RPGRIP1L	NA	NA
chr16:53703286:T:A	A	4.59914	0.523945	3.51285e-17	intronic	RPGRIP1L	NA	NA
chr16:53705675:A:G	G	3.40453	0.462527	8.79513e-13	intronic	FTO	NA	rs58340747
chr16:53707076:T:C	C	3.40453	0.462527	8.79513e-13	intronic	FTO	NA	rs78085561
chr16:53708014:T:C	C	3.40453	0.462527	8.79513e-13	intronic	FTO	NA	rs79631625
chr16:53718711:A:G	G	4.33614	0.661599	1.53979e-10	intronic	FTO	NA	NA
chr16:53807672:T:C	C	4.33614	0.661599	1.53979e-10	intronic	FTO	NA	NA
chr16:53818763:C:A	A	4.33614	0.661599	1.53979e-10	intronic	FTO	NA	NA
chr16:53820747:C:T	T	4.33614	0.661599	1.53979e-10	intronic	FTO	NA	NA
chr16:53823778:C:T	T	4.33614	0.661599	1.53979e-10	intronic	FTO	NA	NA
chr16:53833099:T:C	C	2.56789	0.423652	2.8632e-09	intronic	FTO	NA	NA
chr16:53855777:C:T	T	4.33614	0.661599	1.53979e-10	intronic	FTO	NA	rs538042652
chr16:53873674:G:T	T	4.33614	0.661599	1.53979e-10	intronic	FTO	NA	NA
chr16:53881053:C:T	T	4.33614	0.661599	1.53979e-10	intronic	FTO	NA	NA
chr16:53975589:G:A	A	4.33614	0.661599	1.53979e-10	intronic	FTO	NA	rs8056299
chr16:53975601:C:A	A	4.33614	0.661599	1.53979e-10	intronic	FTO	NA	rs8057547
chr16:53975776:G:T	T	4.33614	0.661599	1.53979e-10	intronic	FTO	NA	rs4784335
chr16:53978035:A:T	T	4.33614	0.661599	1.53979e-10	intronic	FTO	NA	rs1124803
chr16:53996352:A:G	G	4.33614	0.661599	1.53979e-10	intronic	FTO	NA	rs17824224
chr16:53996614:T:C	C	4.33614	0.661599	1.53979e-10	intronic	FTO	NA	rs1966435
chr16:53996673:T:A	A	4.33614	0.661599	1.53979e-10	intronic	FTO	NA	rs112029302
chr16:53998602:A:T	T	4.33614	0.661599	1.53979e-10	intronic	FTO	NA	rs11646264
chr16:53998650:C:T	T	4.33614	0.661599	1.53979e-10	intronic	FTO	NA	rs8047473
chr16:53999163:A:G	G	4.33614	0.661599	1.53979e-10	intronic	FTO	NA	rs11646488
chr16:53999212:C:A	A	4.33614	0.661599	1.53979e-10	intronic	FTO	NA	rs11642317
chr16:53999336:T:C	C	4.33614	0.661599	1.53979e-10	intronic	FTO	NA	rs7199716
chr16:54002271:C:T	T	4.33614	0.661599	1.53979e-10	intronic	FTO	NA	rs35334141
chr16:54008129:A:G	G	4.33614	0.661599	1.53979e-10	intronic	FTO	NA	rs8049988
chr16:54009132:A:G	G	4.33614	0.661599	1.53979e-10	intronic	FTO	NA	rs62034061
chr16:54009288:A:G	G	4.33614	0.661599	1.53979e-10	intronic	FTO	NA	rs116907476
chr16:54009602:G:A	A	4.33614	0.661599	1.53979e-10	intronic	FTO	NA	rs17226942
chr16:54014708:C:T	T	4.33614	0.661599	1.53979e-10	intronic	FTO	NA	rs111544776
chr16:54019571:T:C	C	4.33614	0.661599	1.53979e-10	intronic	FTO	NA	rs62034069
chr16:54025494:A:G	G	4.33614	0.661599	1.53979e-10	intronic	FTO	NA	rs13332081
chr16:54025557:T:C	C	4.33614	0.661599	1.53979e-10	intronic	FTO	NA	rs62034078
chr16:54026326:T:C	C	4.33614	0.661599	1.53979e-10	intronic	FTO	NA	rs17825622
chr16:54029221:T:C	C	4.33614	0.661599	1.53979e-10	intronic	FTO	NA	rs75928240
chr16:54030077:C:T	T	4.33614	0.661599	1.53979e-10	intronic	FTO	NA	rs62034080
chr16:54030502:G:A	A	4.33614	0.661599	1.53979e-10	intronic	FTO	NA	rs117117475
chr16:54031250:C:T	T	4.33614	0.661599	1.53979e-10	intronic	FTO	NA	NA
chr16:54033865:A:G	G	4.33614	0.661599	1.53979e-10	intronic	FTO	NA	rs62034082
chr16:54034408:A:G	G	4.33614	0.661599	1.53979e-10	intronic	FTO	NA	rs62034083
chr16:54042511:G:A	A	2.64284	0.425966	1.2687e-09	intronic	FTO	NA	NA
chr16:54051271:C:T	T	4.33614	0.661599	1.53979e-10	intronic	FTO	NA	rs62034106
chr16:54052741:G:A	A	4.33614	0.661599	1.53979e-10	intronic	FTO	NA	rs4564558
chr16:54053887:C:A	A	4.33614	0.661599	1.53979e-10	intronic	FTO	NA	rs62034107
chr16:54054322:G:T	T	4.33614	0.661599	1.53979e-10	intronic	FTO	NA	rs2689271
chr16:54056567:T:C	C	4.33614	0.661599	1.53979e-10	intronic	FTO	NA	rs7194199
chr16:54056583:G:A	A	4.33614	0.661599	1.53979e-10	intronic	FTO	NA	rs7187423
chr16:54057610:C:T	T	4.33614	0.661599	1.53979e-10	intronic	FTO	NA	rs62034108
chr16:54058414:C:T	T	4.33614	0.661599	1.53979e-10	intronic	FTO	NA	rs1102175
chr16:54058551:C:T	T	4.33614	0.661599	1.53979e-10	intronic	FTO	NA	rs62034109
chr16:54060322:T:C	C	4.33614	0.661599	1.53979e-10	intronic	FTO	NA	rs62034110
chr16:54060508:G:C	C	4.33614	0.661599	1.53979e-10	intronic	FTO	NA	NA
chr16:54062570:G:T	T	4.33614	0.661599	1.53979e-10	intronic	FTO	NA	rs56771237
chr16:54069055:T:A	A	4.33614	0.661599	1.53979e-10	intronic	FTO	NA	rs17235509
chr16:54071424:T:C	C	4.33614	0.661599	1.53979e-10	intronic	FTO	NA	rs62034115
chr16:54072549:G:A	A	4.33614	0.661599	1.53979e-10	intronic	FTO	NA	rs8057424
chr16:54073525:G:A	A	4.33614	0.661599	1.53979e-10	intronic	FTO	NA	rs79332416
chr16:54073807:T:C	C	4.33614	0.661599	1.53979e-10	intronic	FTO	NA	rs58390429
chr16:54074734:T:C	C	4.33614	0.661599	1.53979e-10	intronic	FTO	NA	rs7196684
chr16:54078559:G:A	A	4.33614	0.661599	1.53979e-10	intronic	FTO	NA	rs62034118
chr16:54078654:T:A	A	4.33614	0.661599	1.53979e-10	intronic	FTO	NA	rs59491240
chr16:54080350:T:C	C	4.33614	0.661599	1.53979e-10	intronic	FTO	NA	rs11646290
chr16:54081704:A:G	G	4.33614	0.661599	1.53979e-10	intronic	FTO	NA	NA
chr16:54101226:C:T	T	4.33614	0.661599	1.53979e-10	intronic	FTO	NA	rs78149933
chr16:54116500:T:C	C	4.33614	0.661599	1.53979e-10	UTR3	FTO	NM_001080432:c.*4585T>C	NA
chr16:54169162:G:A	A	4.33614	0.661599	1.53979e-10	intergenic	FTO,LINC02169	dist=47221;dist=76384	NA
chr16:54190114:A:G	G	4.33614	0.661599	1.53979e-10	intergenic	FTO,LINC02169	dist=68173;dist=55432	NA
chr16:54199314:C:T	T	4.33614	0.661599	1.53979e-10	intergenic	FTO,LINC02169	dist=77373;dist=46232	rs2689267
chr16:54200580:T:G	G	4.33614	0.661599	1.53979e-10	intergenic	FTO,LINC02169	dist=78639;dist=44966	rs907011
chr16:54203513:G:A	A	4.33614	0.661599	1.53979e-10	intergenic	FTO,LINC02169	dist=81572;dist=42033	rs907009
chr16:54203537:G:T	T	4.33614	0.661599	1.53979e-10	intergenic	FTO,LINC02169	dist=81596;dist=42009	rs907008
chr16:54204446:G:A	A	4.33614	0.661599	1.53979e-10	intergenic	FTO,LINC02169	dist=82505;dist=41100	rs12444211
chr16:54205958:T:C	C	4.33614	0.661599	1.53979e-10	intergenic	FTO,LINC02169	dist=84017;dist=39588	rs12448908
chr16:54209085:C:T	T	4.33614	0.661599	1.53979e-10	intergenic	FTO,LINC02169	dist=87144;dist=36461	rs11647102
chr16:54209819:C:T	T	4.33614	0.661599	1.53979e-10	intergenic	FTO,LINC02169	dist=87878;dist=35727	rs7198486
chr16:54210842:C:T	T	4.33614	0.661599	1.53979e-10	intergenic	FTO,LINC02169	dist=88901;dist=34704	rs9921416
chr16:54217292:C:T	T	4.33614	0.661599	1.53979e-10	intergenic	FTO,LINC02169	dist=95351;dist=28254	rs1876944
chr16:54217450:G:T	T	4.33614	0.661599	1.53979e-10	intergenic	FTO,LINC02169	dist=95509;dist=28096	rs1876943
chr16:54218169:G:A	A	4.33614	0.661599	1.53979e-10	intergenic	FTO,LINC02169	dist=96228;dist=27377	rs9783758
chr16:54221434:G:A	A	4.33614	0.661599	1.53979e-10	intergenic	FTO,LINC02169	dist=99493;dist=24112	rs4783830
chr16:54223016:C:T	T	4.33614	0.661599	1.53979e-10	intergenic	FTO,LINC02169	dist=101075;dist=22530	rs8050558
chr16:54249618:C:G	G	4.33614	0.661599	1.53979e-10	ncRNA_intronic	LINC02169	NA	NA
chr16:54273552:A:T	T	4.33614	0.661599	1.53979e-10	intergenic	LINC02169,IRX3	dist=2673;dist=9752	NA
chr16:54304786:G:A	A	4.33614	0.661599	1.53979e-10	intergenic	IRX3,LINC02140	dist=17999;dist=61221	NA
chr16:54376609:G:A	A	2.52854	0.425204	5.50675e-09	intergenic	LINC02140,LOC101927480	dist=5910;dist=470642	NA
chr16:54408400:G:A	A	4.33614	0.661599	1.53979e-10	intergenic	LINC02140,LOC101927480	dist=37701;dist=438851	NA
chr16:54412181:G:A	A	4.33614	0.661599	1.53979e-10	intergenic	LINC02140,LOC101927480	dist=41482;dist=435070	NA
chr16:54413345:G:A	A	4.33614	0.661599	1.53979e-10	intergenic	LINC02140,LOC101927480	dist=42646;dist=433906	NA
chr16:54429470:A:C	C	4.33614	0.661599	1.53979e-10	intergenic	LINC02140,LOC101927480	dist=58771;dist=417781	NA
chr16:54437888:C:T	T	4.33614	0.661599	1.53979e-10	intergenic	LINC02140,LOC101927480	dist=67189;dist=409363	NA
chr16:54469261:T:C	C	8.08774	0.898253	6.23356e-18	intergenic	LINC02140,LOC101927480	dist=98562;dist=377990	NA
chr16:54478332:A:G	G	8.08774	0.898253	6.23356e-18	intergenic	LINC02140,LOC101927480	dist=107633;dist=368919	NA
chr16:54659937:C:T	T	8.08774	0.898253	6.23356e-18	intergenic	LINC02140,LOC101927480	dist=289238;dist=187314	rs11642499
chr16:54677443:T:A	A	8.08774	0.898253	6.23356e-18	intergenic	LINC02140,LOC101927480	dist=306744;dist=169808	rs718408
chr16:54683027:T:A	A	8.08774	0.898253	6.23356e-18	intergenic	LINC02140,LOC101927480	dist=312328;dist=164224	rs12448843
chr16:54694594:G:T	T	8.08774	0.898253	6.23356e-18	intergenic	LINC02140,LOC101927480	dist=323895;dist=152657	rs73623830
chr16:54705618:G:T	T	8.08774	0.898253	6.23356e-18	intergenic	LINC02140,LOC101927480	dist=334919;dist=141633	NA
chr16:54828145:G:C	C	8.08774	0.898253	6.23356e-18	intergenic	LINC02140,LOC101927480	dist=457446;dist=19106	NA
chr16:54834272:G:A	A	8.08774	0.898253	6.23356e-18	intergenic	LINC02140,LOC101927480	dist=463573;dist=12979	rs183844674
chr16:54846881:C:T	T	8.08774	0.898253	6.23356e-18	downstream	LOC101927480	NA	NA
chr16:54929371:G:T	T	8.08774	0.898253	6.23356e-18	upstream	CRNDE	NA	NA
chr16:54945103:G:A	A	8.08774	0.898253	6.23356e-18	intergenic	IRX5,IRX6	dist=10620;dist=379100	NA
chr16:63121323:C:T	T	1.51545	0.207289	1.2267e-12	intergenic	CDH8,CDH11	dist=1084885;dist=1822430	NA
chr16:78951413:C:A	A	2.63195	0.42314	1.13908e-09	intronic	WWOX	NA	rs117315992
chr16:78955166:C:G	G	2.63195	0.42314	1.13908e-09	intronic	WWOX	NA	rs7205567
chr16:78956075:C:T	T	2.63195	0.42314	1.13908e-09	intronic	WWOX	NA	rs75919643
chr16:78957094:G:T	T	2.63195	0.42314	1.13908e-09	intronic	WWOX	NA	rs17635971
chr16:78957681:C:G	G	2.63195	0.42314	1.13908e-09	intronic	WWOX	NA	rs9319530
chr16:78958645:A:G	G	2.63195	0.42314	1.13908e-09	intronic	WWOX	NA	rs10871358
chr16:78958895:T:A	A	2.63195	0.42314	1.13908e-09	intronic	WWOX	NA	rs12596756
chr16:78989120:T:G	G	2.63195	0.42314	1.13908e-09	intronic	WWOX	NA	NA
chr16:86995867:G:A	A	4.11907	0.663313	1.20916e-09	intergenic	LINC02188,LINC02181	dist=258041;dist=61917	NA
chr16:87285576:A:G	G	4.11907	0.663313	1.20916e-09	ncRNA_intronic	LOC101928682	NA	rs59321904
chr16:87287875:T:C	C	4.11907	0.663313	1.20916e-09	ncRNA_intronic	LOC101928682	NA	rs74037840
chr16:87422471:C:T	T	4.11907	0.663313	1.20916e-09	intronic	ZCCHC14	NA	rs11641296
chr16:87425541:A:G	G	4.11907	0.663313	1.20916e-09	intronic	ZCCHC14	NA	rs4552033
chr16:87439642:A:G	G	4.11907	0.663313	1.20916e-09	intronic	ZCCHC14	NA	rs4074614
chr16:87441816:T:C	C	4.11907	0.663313	1.20916e-09	intronic	ZCCHC14	NA	rs9921147
chr16:87443767:C:T	T	4.11907	0.663313	1.20916e-09	intronic	ZCCHC14	NA	rs7191415
chr16:87445126:G:C	C	4.11907	0.663313	1.20916e-09	intronic	ZCCHC14	NA	rs7201784
chr16:87455292:C:A	A	4.11907	0.663313	1.20916e-09	intronic	ZCCHC14	NA	rs35726809
chr16:88576312:G:A	A	4.11907	0.663313	1.20916e-09	intronic	ZC3H18	NA	rs75066007
chr16:88595480:T:C	C	4.11907	0.663313	1.20916e-09	intronic	ZC3H18	NA	NA
chr16:88595572:C:T	T	4.11907	0.663313	1.20916e-09	intronic	ZC3H18	NA	NA
chr16:88605262:C:G	G	4.11907	0.663313	1.20916e-09	intronic	ZC3H18	NA	rs72809458
chr19:4293966:C:T	T	2.52065	0.552337	6.49847e-06	intronic	TMIGD2	NA	rs8111534
chr19:4351349:C:T	T	2.53993	0.552772	5.63377e-06	intronic	MPND	NA	NA
chr19:4376610:C:T	T	2.53993	0.552772	5.63377e-06	intronic	SH3GL1	NA	NA
chr19:4378402:G:A	A	2.53993	0.552772	5.63377e-06	intronic	SH3GL1	NA	NA
chr19:4436416:C:T	T	2.53993	0.552772	5.63377e-06	intronic	CHAF1A	NA	rs562045872
chr19:4483357:C:T	T	2.53993	0.552772	5.63377e-06	intronic	HDGFL2	NA	NA
chr19:4511062:A:C	C	2.53993	0.552772	5.63377e-06	exonic	PLIN4	NA	NA
chr19:4578364:A:G	G	2.53993	0.552772	5.63377e-06	intergenic	SEMA6B,TNFAIP8L1	dist=18680;dist=61152	NA
chr19:4640001:C:T	T	2.53993	0.552772	5.63377e-06	intronic	TNFAIP8L1	NA	NA
chr19:4740771:A:G	G	2.53993	0.552772	5.63377e-06	intergenic	DPP9,MIR7-3HG	dist=16929;dist=28334	rs4280371
chr19:4740791:G:C	C	2.53993	0.552772	5.63377e-06	intergenic	DPP9,MIR7-3HG	dist=16949;dist=28314	NA
chr19:4740804:A:C	C	2.53993	0.552772	5.63377e-06	intergenic	DPP9,MIR7-3HG	dist=16962;dist=28301	NA
chr19:4741319:G:A	A	2.53993	0.552772	5.63377e-06	intergenic	DPP9,MIR7-3HG	dist=17477;dist=27786	rs187849459
chr19:4767556:C:T	T	2.53993	0.552772	5.63377e-06	intergenic	DPP9,MIR7-3HG	dist=43714;dist=1549	NA
chr19:4853759:G:A	A	2.53993	0.552772	5.63377e-06	intronic	PLIN3	NA	rs147802894
chr19:4854153:G:A	A	2.53993	0.552772	5.63377e-06	intronic	PLIN3	NA	rs181959923
chr19:4854593:C:T	T	2.53993	0.552772	5.63377e-06	intronic	PLIN3	NA	rs142974477
chr19:4858534:C:T	T	2.53993	0.552772	5.63377e-06	intronic	PLIN3	NA	rs115349628
chr19:4858706:T:G	G	2.53993	0.552772	5.63377e-06	intronic	PLIN3	NA	rs559565724
chr19:4859350:C:T	T	2.53993	0.552772	5.63377e-06	intronic	PLIN3	NA	rs377004277
chr19:4861061:G:A	A	2.53993	0.552772	5.63377e-06	intronic	PLIN3	NA	rs146526087
chr19:4872778:C:T	T	2.53993	0.552772	5.63377e-06	intergenic	PLIN3,ARRDC5	dist=5111;dist=17659	rs140839492
chr19:4875673:G:T	T	2.53993	0.552772	5.63377e-06	intergenic	PLIN3,ARRDC5	dist=8006;dist=14764	rs181660220
chr19:4875719:A:G	G	2.53993	0.552772	5.63377e-06	intergenic	PLIN3,ARRDC5	dist=8052;dist=14718	rs185508126
chr19:4876204:G:A	A	2.53993	0.552772	5.63377e-06	intergenic	PLIN3,ARRDC5	dist=8537;dist=14233	NA
chr19:4877662:T:C	C	2.53993	0.552772	5.63377e-06	intergenic	PLIN3,ARRDC5	dist=9995;dist=12775	rs76355259
chr19:4877679:G:A	A	2.53993	0.552772	5.63377e-06	intergenic	PLIN3,ARRDC5	dist=10012;dist=12758	rs370278720
chr19:10524964:A:C	C	1.40594	0.309955	7.36914e-06	intergenic	S1PR5,ATG4D	dist=6999;dist=18940	NA
chr19:10527954:C:A	A	1.22492	0.264227	4.66664e-06	intergenic	S1PR5,ATG4D	dist=9989;dist=15950	NA
chr19:10537747:C:G	G	1.52995	0.325386	3.43407e-06	intergenic	S1PR5,ATG4D	dist=19782;dist=6157	NA
chr19:10547369:A:G	G	1.52995	0.325386	3.43407e-06	intronic	ATG4D	NA	NA
chr19:10601222:G:A	A	1.52995	0.325386	3.43407e-06	intergenic	AP1M2,SLC44A2	dist=13910;dist=1233	NA
chr19:10628938:C:G	G	1.52995	0.325386	3.43407e-06	intronic	SLC44A2	NA	NA
chr19:10644611:A:T	T	1.52995	0.325386	3.43407e-06	downstream	SLC44A2	NA	NA
chr19:10663183:T:C	C	1.52995	0.325386	3.43407e-06	intronic	ILF3	NA	NA
chr19:10672107:G:C	C	1.52995	0.325386	3.43407e-06	intronic	ILF3	NA	NA
chr19:10734729:T:G	G	1.52995	0.325386	3.43407e-06	intronic	DNM2	NA	NA
chr19:10876337:A:G	G	1.15481	0.254083	7.07247e-06	intronic	CARM1	NA	rs1541596
chr19:10909318:T:C	C	1.15481	0.254083	7.07247e-06	intronic	CARM1	NA	rs4804546
chr19:10944193:C:T	T	1.58462	0.326189	1.64117e-06	intergenic	TIMM29,SMARCA4	dist=13939;dist=16837	NA
chr19:10949073:T:C	C	1.55909	0.326191	2.38281e-06	intergenic	TIMM29,SMARCA4	dist=18819;dist=11957	NA
chr19:11012423:G:A	A	1.55909	0.326191	2.38281e-06	intronic	SMARCA4	NA	rs559234567
chr19:11031557:A:G	G	1.55909	0.326191	2.38281e-06	intronic	SMARCA4	NA	NA
chr19:11033720:C:T	T	1.55909	0.326191	2.38281e-06	intronic	SMARCA4	NA	rs781468352
chr19:12549962:G:T	T	1.06025	0.232638	6.68091e-06	intronic	ZNF564	NA	rs12972734
chr19:15825253:A:G	G	1.45515	0.323986	9.00935e-06	intergenic	OR10H1,UCA1	dist=17127;dist=3694	NA
chr19:15826393:T:C	C	1.45515	0.323986	9.00935e-06	intergenic	OR10H1,UCA1	dist=18267;dist=2554	rs549768360
chr19:15847533:T:A	A	1.45515	0.323986	9.00935e-06	intergenic	UCA1,CLEC4O	dist=11212;dist=4461	rs551394957
chr19:15953261:A:G	G	1.45515	0.323986	9.00935e-06	intergenic	OR10H4,LINC00661	dist=3303;dist=62373	NA
chr19:16028976:C:T	T	1.50968	0.322636	3.81803e-06	intergenic	LINC00661,LINC00905	dist=1514;dist=4737	rs372826421
chr19:16089979:C:G	G	1.43926	0.290882	1.06267e-06	intronic	TPM4	NA	NA
chr19:16119803:G:T	T	1.32044	0.27901	2.9751e-06	intronic	RAB8A	NA	rs112570880
chr19:16700896:C:T	T	1.63939	0.341795	2.2014e-06	intergenic	TMEM38A,NWD1	dist=10873;dist=18951	rs73518958
chr19:16701170:G:T	T	1.63939	0.341795	2.2014e-06	intergenic	TMEM38A,NWD1	dist=11147;dist=18677	rs2633353
chr19:16701854:C:A	A	1.63939	0.341795	2.2014e-06	intergenic	TMEM38A,NWD1	dist=11831;dist=17993	rs113868866
chr19:16702927:C:T	T	1.63939	0.341795	2.2014e-06	intergenic	TMEM38A,NWD1	dist=12904;dist=16920	rs2633354
chr19:16703929:T:C	C	1.63939	0.341795	2.2014e-06	intergenic	TMEM38A,NWD1	dist=13906;dist=15918	rs2547114
chr19:16704390:G:A	A	1.63939	0.341795	2.2014e-06	intergenic	TMEM38A,NWD1	dist=14367;dist=15457	rs73518969
chr19:16704409:C:T	T	1.63939	0.341795	2.2014e-06	intergenic	TMEM38A,NWD1	dist=14386;dist=15438	rs73518972
chr19:16704665:T:C	C	1.63939	0.341795	2.2014e-06	intergenic	TMEM38A,NWD1	dist=14642;dist=15182	rs7250643
chr19:16756160:G:A	A	1.48839	0.323051	5.32231e-06	intronic	NWD1	NA	NA
chr19:16853284:C:T	T	1.48839	0.323051	5.32231e-06	intronic	SIN3B	NA	rs563492540
chr19:18178830:C:T	T	1.6595	0.339917	1.46171e-06	downstream	IFI30	NA	NA
chr19:19056194:G:A	A	1.4868	0.307495	1.83003e-06	intronic	ARMC6	NA	NA
chr19:19324644:A:G	G	1.59221	0.339828	3.7105e-06	intronic	MAU2	NA	NA
chr19:19330457:C:G	G	1.59221	0.339828	3.7105e-06	intronic	MAU2	NA	NA
chr19:19339297:A:C	C	1.59221	0.339828	3.7105e-06	intronic	MAU2	NA	NA
chr19:19366847:C:T	T	1.59221	0.339828	3.7105e-06	intergenic	MAU2,GATAD2A	dist=8093;dist=18996	NA
chr19:19435174:G:T	T	1.59221	0.339828	3.7105e-06	intronic	GATAD2A	NA	NA
chr19:19452587:G:C	C	1.59221	0.339828	3.7105e-06	intronic	GATAD2A	NA	NA
chr19:19563132:G:T	T	1.59221	0.339828	3.7105e-06	intronic	PBX4	NA	NA
chr19:19576703:G:A	A	1.59221	0.339828	3.7105e-06	intronic	PBX4	NA	rs187201895
chr19:20154437:C:G	G	1.60516	0.339359	3.01172e-06	intergenic	ZNF90,ZNF486	dist=33276;dist=12777	NA
chr19:20201093:C:A	A	1.60516	0.339359	3.01172e-06	downstream	ZNF486	NA	NA
chr19:21606242:C:G	G	1.37836	0.307423	9.33063e-06	intergenic	ZNF429,LOC400682	dist=65575;dist=43426	rs62110252
chr19:21607009:G:A	A	1.37836	0.307423	9.33063e-06	intergenic	ZNF429,LOC400682	dist=66342;dist=42659	NA
chr19:21610463:C:A	A	1.37836	0.307423	9.33063e-06	intergenic	ZNF429,LOC400682	dist=69796;dist=39205	rs12151328
chr19:21610708:C:T	T	1.37836	0.307423	9.33063e-06	intergenic	ZNF429,LOC400682	dist=70041;dist=38960	rs12150872
chr19:21610759:G:T	T	1.37836	0.307423	9.33063e-06	intergenic	ZNF429,LOC400682	dist=70092;dist=38909	rs12150881
chr19:21614851:T:C	C	1.37836	0.307423	9.33063e-06	intergenic	ZNF429,LOC400682	dist=74184;dist=34817	rs56884168
chr19:21614903:G:T	T	1.37836	0.307423	9.33063e-06	intergenic	ZNF429,LOC400682	dist=74236;dist=34765	rs58409270
chr19:21614967:C:T	T	1.05231	0.230392	6.38484e-06	intergenic	ZNF429,LOC400682	dist=74300;dist=34701	rs62108364
chr19:21618479:G:A	A	1.37836	0.307423	9.33063e-06	intergenic	ZNF429,LOC400682	dist=77812;dist=31189	rs8108399
chr19:21619683:C:T	T	1.37836	0.307423	9.33063e-06	intergenic	ZNF429,LOC400682	dist=79016;dist=29985	rs8101011
chr19:22703018:A:G	G	1.20188	0.24728	1.62907e-06	intergenic	ZNF492,ZNF99	dist=35347;dist=49165	rs112012338
chr19:22997729:A:T	T	0.924052	0.187839	1.22594e-06	intronic	ZNF728	NA	rs289289
chr19:23052037:C:A	A	1.31704	0.27113	1.64413e-06	intergenic	LINC01859,LINC01858	dist=28340;dist=2786	rs2935457
chr19:23120295:G:C	C	1.17444	0.259384	7.6458e-06	intronic	ZNF730	NA	rs1908941
chr19:23122647:G:A	A	1.17444	0.259384	7.6458e-06	intronic	ZNF730	NA	rs11085565
chr19:23122811:T:C	C	1.17444	0.259384	7.6458e-06	intronic	ZNF730	NA	rs7253142
chr19:23124334:G:A	A	1.17444	0.259384	7.6458e-06	intronic	ZNF730	NA	rs2169589
chr19:23127061:A:G	G	1.17444	0.259384	7.6458e-06	intronic	ZNF730	NA	rs7256177
chr19:23128615:T:A	A	1.17444	0.259384	7.6458e-06	intronic	ZNF730	NA	rs12980266
chr19:23130675:T:C	C	1.17444	0.259384	7.6458e-06	intronic	ZNF730	NA	rs12460923
chr19:23132124:A:G	G	1.17444	0.259384	7.6458e-06	intronic	ZNF730	NA	rs12459244
chr19:23141764:C:T	T	1.17444	0.259384	7.6458e-06	intronic	ZNF730	NA	rs7251906
chr19:23144912:G:A	A	1.17444	0.259384	7.6458e-06	intronic	ZNF730	NA	rs7257716
chr19:23148081:T:C	C	1.17444	0.259384	7.6458e-06	downstream	ZNF730	NA	rs1844532
chr19:23155700:G:T	T	1.17444	0.259384	7.6458e-06	intergenic	ZNF730,ZNF724	dist=8479;dist=65899	rs4305204
chr19:23156090:A:G	G	1.17444	0.259384	7.6458e-06	intergenic	ZNF730,ZNF724	dist=8869;dist=65509	rs2130502
chr19:23656621:C:T	T	0.892379	0.178481	8.2482e-07	intronic	ZNF675	NA	rs59340387
chr19:28444849:C:T	T	1.30015	0.267262	1.58892e-06	ncRNA_intronic	LOC100420587	NA	rs7255960
chr19:28447710:C:A	A	1.12265	0.250558	9.45692e-06	ncRNA_intronic	LOC100420587	NA	rs4806434
chr19:33047899:G:A	A	0.97454	0.197666	1.15795e-06	intronic	RHPN2	NA	rs11881514
chr19:33075029:G:A	A	0.977664	0.197127	1.00394e-06	intergenic	RHPN2,GPATCH1	dist=10141;dist=6152	rs4805849
chr19:33079183:G:A	A	0.977664	0.197127	1.00394e-06	intergenic	RHPN2,GPATCH1	dist=14295;dist=1998	rs7253877
chr19:33079838:T:G	G	0.977664	0.197127	1.00394e-06	intergenic	RHPN2,GPATCH1	dist=14950;dist=1343	rs8112722
chr19:33108376:C:A	A	0.977664	0.197127	1.00394e-06	intronic	GPATCH1	NA	rs3760892
chr19:33117827:C:A	A	0.977664	0.197127	1.00394e-06	exonic	GPATCH1	NA	rs2287681
chr19:33203252:C:T	T	0.803461	0.177657	7.82947e-06	intronic	LRP3	NA	rs1035445
chr19:33215387:C:A	A	0.851298	0.186209	6.2625e-06	intronic	SLC7A10	NA	rs16967863
chr19:33230549:C:T	T	0.917681	0.195101	3.40727e-06	intergenic	SLC7A10,CEBPA	dist=4699;dist=69385	rs10414065
chr19:33773710:G:A	A	1.76508	0.362148	1.52007e-06	downstream	CHST8	NA	NA
chr19:33796237:C:T	T	1.56655	0.339951	5.30137e-06	upstream	KCTD15	NA	NA
chr19:33846947:T:C	C	1.56655	0.339951	5.30137e-06	intergenic	KCTD15,LSM14A	dist=31186;dist=325557	NA
chr19:33854335:G:A	A	1.56655	0.339951	5.30137e-06	intergenic	KCTD15,LSM14A	dist=38574;dist=318169	NA
chr19:33989390:A:C	C	1.76508	0.362148	1.52007e-06	intergenic	KCTD15,LSM14A	dist=173629;dist=183114	NA
chr19:34877884:A:G	G	0.722993	0.159944	7.90938e-06	intergenic	LINC01801,LINC00904	dist=45015;dist=14145	rs2546051
chr19:34879401:A:G	G	0.737765	0.161925	6.72135e-06	intergenic	LINC01801,LINC00904	dist=46532;dist=12628	rs2862783
chr19:34897248:A:G	G	0.764661	0.166256	5.52095e-06	ncRNA_intronic	LINC00904	NA	rs8113651
chr19:34908502:C:T	T	0.764661	0.166256	5.52095e-06	downstream	LINC01838	NA	rs10518287
chr19:34908586:G:T	T	0.764661	0.166256	5.52095e-06	downstream	LINC01838	NA	rs2651121
chr19:34909730:T:C	C	0.764661	0.166256	5.52095e-06	intergenic	LINC01838,ZNF30-AS1	dist=1540;dist=13285	rs11084791
chr19:34910003:T:C	C	0.748467	0.164122	6.59369e-06	intergenic	LINC01838,ZNF30-AS1	dist=1813;dist=13012	rs2545987
chr19:34911598:G:A	A	0.748467	0.164122	6.59369e-06	intergenic	LINC01838,ZNF30-AS1	dist=3408;dist=11417	rs2651098
chr19:34911650:A:G	G	0.748467	0.164122	6.59369e-06	intergenic	LINC01838,ZNF30-AS1	dist=3460;dist=11365	rs7260435
chr19:34913153:T:C	C	0.764661	0.166256	5.52095e-06	intergenic	LINC01838,ZNF30-AS1	dist=4963;dist=9862	rs12977950
chr19:34914254:G:A	A	0.764661	0.166256	5.52095e-06	intergenic	LINC01838,ZNF30-AS1	dist=6064;dist=8761	rs35447330
chr19:34914847:T:C	C	0.748467	0.164122	6.59369e-06	intergenic	LINC01838,ZNF30-AS1	dist=6657;dist=8168	rs2545990
chr19:34915935:C:A	A	0.764661	0.166256	5.52095e-06	intergenic	LINC01838,ZNF30-AS1	dist=7745;dist=7080	rs11666907
chr19:34919089:C:A	A	0.764661	0.166256	5.52095e-06	intergenic	LINC01838,ZNF30-AS1	dist=10899;dist=3926	rs11670371
chr19:34919894:G:A	A	0.748467	0.164122	6.59369e-06	intergenic	LINC01838,ZNF30-AS1	dist=11704;dist=3121	rs10411036
chr19:34920601:G:C	C	0.748467	0.164122	6.59369e-06	intergenic	LINC01838,ZNF30-AS1	dist=12411;dist=2414	rs3104860
chr19:34920760:G:T	T	0.764661	0.166256	5.52095e-06	intergenic	LINC01838,ZNF30-AS1	dist=12570;dist=2255	rs35069490
chr19:34920902:T:C	C	0.748467	0.164122	6.59369e-06	intergenic	LINC01838,ZNF30-AS1	dist=12712;dist=2113	rs2651118
chr19:34920998:G:A	A	0.764661	0.166256	5.52095e-06	intergenic	LINC01838,ZNF30-AS1	dist=12808;dist=2017	rs35161683
chr19:34921639:A:G	G	0.748467	0.164122	6.59369e-06	intergenic	LINC01838,ZNF30-AS1	dist=13449;dist=1376	NA
chr19:34922051:G:A	A	0.784304	0.168247	4.14261e-06	downstream	ZNF30-AS1	NA	NA
chr19:34922573:G:A	A	0.764661	0.166256	5.52095e-06	downstream	ZNF30-AS1	NA	NA
chr19:34922794:G:A	A	0.764661	0.166256	5.52095e-06	downstream	ZNF30-AS1	NA	NA
chr19:34923303:C:T	T	0.764661	0.166256	5.52095e-06	ncRNA_intronic	ZNF30-AS1	NA	rs12981000
chr19:34924117:T:C	C	0.748467	0.164122	6.59369e-06	ncRNA_intronic	ZNF30-AS1	NA	rs2032828
chr19:34925928:T:C	C	0.764661	0.166256	5.52095e-06	ncRNA_intronic	ZNF30-AS1	NA	rs35307097
chr19:34926853:T:C	C	0.748467	0.164122	6.59369e-06	upstream	ZNF30,ZNF30-AS1	NA	rs2651126
chr19:34927278:G:A	A	0.764661	0.166256	5.52095e-06	UTR5	ZNF30	NM_001099438:c.-2670G>A	rs56093013
chr19:34927289:C:T	T	0.764661	0.166256	5.52095e-06	intronic	ZNF30	NA	rs55712935
chr19:34928970:A:G	G	0.748467	0.164122	6.59369e-06	intronic	ZNF30	NA	rs2545998
chr19:34928987:G:A	A	0.748467	0.164122	6.59369e-06	intronic	ZNF30	NA	rs2651124
chr19:34929546:A:G	G	0.748467	0.164122	6.59369e-06	intronic	ZNF30	NA	rs2546000
chr19:34930062:A:G	G	0.748467	0.164122	6.59369e-06	intronic	ZNF30	NA	rs2651123
chr19:34930676:G:A	A	0.748467	0.164122	6.59369e-06	intronic	ZNF30	NA	rs2651122
chr19:34931904:C:T	T	0.764661	0.166256	5.52095e-06	exonic	ZNF30	NA	rs10422961
chr19:34932276:A:C	C	0.748467	0.164122	6.59369e-06	intronic	ZNF30	NA	rs8112400
chr19:34932554:T:G	G	0.748467	0.164122	6.59369e-06	intronic	ZNF30	NA	rs8101694
chr19:34933125:T:G	G	0.764661	0.166256	5.52095e-06	intronic	ZNF30	NA	rs62122083
chr19:34933382:A:G	G	0.748467	0.164122	6.59369e-06	intronic	ZNF30	NA	rs10406154
chr19:34933600:C:A	A	0.748467	0.164122	6.59369e-06	intronic	ZNF30	NA	rs2859486
chr19:34933835:C:T	T	0.748467	0.164122	6.59369e-06	intronic	ZNF30	NA	rs2546002
chr19:34933855:G:C	C	0.748467	0.164122	6.59369e-06	intronic	ZNF30	NA	rs2651101
chr19:34933911:T:C	C	0.748467	0.164122	6.59369e-06	intronic	ZNF30	NA	rs2651100
chr19:34934097:G:A	A	0.748467	0.164122	6.59369e-06	intronic	ZNF30	NA	rs2651099
chr19:34934814:A:G	G	0.748467	0.164122	6.59369e-06	intronic	ZNF30	NA	rs7253119
chr19:34935092:G:A	A	0.748467	0.164122	6.59369e-06	intronic	ZNF30	NA	NA
chr19:34935094:G:A	A	0.748467	0.164122	6.59369e-06	intronic	ZNF30	NA	NA
chr19:34935218:G:A	A	0.764661	0.166256	5.52095e-06	intronic	ZNF30	NA	rs10418163
chr19:34935243:A:T	T	0.764661	0.166256	5.52095e-06	intronic	ZNF30	NA	NA
chr19:34935249:A:T	T	0.748467	0.164122	6.59369e-06	intronic	ZNF30	NA	NA
chr19:34935284:A:G	G	0.748467	0.164122	6.59369e-06	intronic	ZNF30	NA	rs10420614
chr19:34936152:G:A	A	0.748467	0.164122	6.59369e-06	intronic	ZNF30	NA	rs2546003
chr19:34936426:T:G	G	0.748467	0.164122	6.59369e-06	intronic	ZNF30	NA	rs2431456
chr19:34936466:T:C	C	0.748467	0.164122	6.59369e-06	intronic	ZNF30	NA	rs2431457
chr19:34937077:T:C	C	0.748467	0.164122	6.59369e-06	intronic	ZNF30	NA	rs10414362
chr19:34937276:A:G	G	0.748467	0.164122	6.59369e-06	intronic	ZNF30	NA	rs2546004
chr19:34937728:T:G	G	0.748467	0.164122	6.59369e-06	intronic	ZNF30	NA	rs2546005
chr19:34937840:C:T	T	0.748467	0.164122	6.59369e-06	intronic	ZNF30	NA	rs2651104
chr19:34938039:A:G	G	0.748467	0.164122	6.59369e-06	intronic	ZNF30	NA	rs6510453
chr19:34938170:T:C	C	0.764661	0.166256	5.52095e-06	intronic	ZNF30	NA	rs2546006
chr19:34938194:A:G	G	0.764661	0.166256	5.52095e-06	intronic	ZNF30	NA	rs2546007
chr19:34938296:T:C	C	0.748467	0.164122	6.59369e-06	intronic	ZNF30	NA	rs2546008
chr19:34938926:G:A	A	0.853618	0.177577	2.09313e-06	intronic	ZNF30	NA	rs2546009
chr19:34939186:A:C	C	0.748142	0.164495	6.98098e-06	intronic	ZNF30	NA	rs2651105
chr19:34939851:T:G	G	0.764661	0.166256	5.52095e-06	intronic	ZNF30	NA	rs2546011
chr19:34939860:G:A	A	0.748467	0.164122	6.59369e-06	intronic	ZNF30	NA	rs2546012
chr19:34940287:G:A	A	0.748467	0.164122	6.59369e-06	intronic	ZNF30	NA	rs8100832
chr19:34940360:G:A	A	0.748467	0.164122	6.59369e-06	intronic	ZNF30	NA	rs2546013
chr19:34940502:T:C	C	0.748467	0.164122	6.59369e-06	intronic	ZNF30	NA	rs2546014
chr19:35152046:A:G	G	0.67626	0.150249	8.63133e-06	intronic	FXYD7	NA	rs7260081
chr19:36313482:T:C	C	0.902868	0.190013	2.72235e-06	ncRNA_intronic	LINC00665	NA	NA
chr19:36675622:G:A	A	1.51269	0.303897	9.19087e-07	intergenic	ZNF461,LINC01534	dist=8785;dist=9817	rs537969540
chr19:37089422:G:A	A	1.51269	0.303897	9.19087e-07	intronic	ZNF420	NA	NA
chr19:38235977:G:A	A	1.09039	0.223127	1.42922e-06	intergenic	DPF1,PPP1R14A	dist=6263;dist=15260	rs7254947
chr19:38268764:C:T	T	1.0367	0.217781	2.61151e-06	intronic	SPINT2	NA	rs4803964
chr19:38287112:C:T	T	1.0367	0.217781	2.61151e-06	intronic	SPINT2	NA	rs141488385
chr19:38287977:A:G	G	1.0367	0.217781	2.61151e-06	intronic	SPINT2	NA	rs8104823
chr19:38295341:G:A	A	1.0367	0.217781	2.61151e-06	intergenic	SPINT2,YIF1B	dist=2726;dist=8217	rs142816774
chr19:38995086:T:C	C	1.33511	0.29172	6.12283e-06	intergenic	FBXO17,FBXO27	dist=19344;dist=28935	rs7249710
chr19:40749466:G:C	C	1.34433	0.292295	5.52293e-06	intronic	C19orf54	NA	NA
chr19:42846689:G:A	A	1.80101	0.363953	1.05968e-06	ncRNA_intronic	PSG10P	NA	NA
chr19:51050240:G:A	A	0.638085	0.130508	1.41722e-06	intergenic	KLK12,KLK13	dist=15238;dist=5386	NA
chr19:56940760:C:T	T	0.658801	0.143746	5.94593e-06	intergenic	MIMT1,USP29	dist=92204;dist=179381	NA
chr19:56955997:T:A	A	0.666519	0.144961	5.55588e-06	intergenic	MIMT1,USP29	dist=107441;dist=164144	NA
